# Supplementary material for: Phase transitions associated with magnetic-field induced topological orbital momenta in a non-collinear antiferromagnet
Source: Nat Commun. 2024 Jan 27;15:822. doi: 10.1038/s41467-024-45129-x (PMC10821865; doi:10.1038/s41467-024-45129-x)
Supplement: Supplementary file 3 — Source Data [file 41467_2024_45129_MOESM3_ESM.xlsx]

## Sheet: Fig_1
Figure 1
	lattice spacing d	Intensity observed	Intensity calculated
	Angstroem	arb. units	arb. units
	0.40802	0.18962	0.16908
	0.40851	0.18734	0.17262
	0.409	0.18636	0.17876
	0.40949	0.1856	0.1865
	0.40998	0.20504	0.19563
	0.41047	0.2115	0.2128
	0.41096	0.2458	0.25046
	0.41146	0.27712	0.30753
	0.41195	0.35169	0.35377
	0.41244	0.33553	0.35132
	0.41294	0.3221	0.29834
	0.41343	0.2381	0.23601
	0.41393	0.21495	0.19614
	0.41443	0.17812	0.17897
	0.41492	0.1743	0.17255
	0.41542	0.16628	0.16955
	0.41592	0.16029	0.1683
	0.41642	0.15607	0.16813
	0.41692	0.15448	0.16781
	0.41742	0.15445	0.16656
	0.41792	0.15604	0.16492
	0.41842	0.15954	0.16405
	0.41892	0.16472	0.16553
	0.41943	0.16483	0.17339
	0.41993	0.16487	0.19727
	0.42043	0.21553	0.24749
	0.42094	0.24771	0.31709
	0.42144	0.33678	0.37
	0.42195	0.33183	0.36541
	0.42246	0.32777	0.30444
	0.42296	0.2247	0.23437
	0.42347	0.19882	0.18986
	0.42398	0.15976	0.171
	0.42449	0.16095	0.16506
	0.425	0.16249	0.16386
	0.42551	0.16401	0.16503
	0.42602	0.16455	0.16755
	0.42653	0.164	0.16972
	0.42704	0.15983	0.17063
	0.42755	0.15243	0.17266
	0.42807	0.16374	0.17961
	0.42858	0.16919	0.1906
	0.42909	0.20396	0.19888
	0.42961	0.19803	0.19959
	0.43012	0.18477	0.19917
	0.43064	0.19503	0.21079
	0.43116	0.20079	0.23466
	0.43167	0.25023	0.25262
	0.43219	0.24018	0.24548
	0.43271	0.21277	0.21607
	0.43323	0.18152	0.18628
	0.43375	0.16356	0.16912
	0.43427	0.15593	0.1625
	0.43479	0.15727	0.15999
	0.43531	0.16067	0.15832
	0.43584	0.16693	0.15751
	0.43636	0.17028	0.15791
	0.43688	0.18068	0.15868
	0.43741	0.1789	0.15846
	0.43793	0.17566	0.15685
	0.43846	0.1736	0.15491
	0.43898	0.173	0.15359
	0.43951	0.17629	0.15324
	0.44004	0.17423	0.15448
	0.44056	0.17154	0.15995
	0.44109	0.17513	0.17512
	0.44162	0.18622	0.20416
	0.44215	0.23829	0.2392
	0.44268	0.25792	0.25954
	0.44321	0.2751	0.2482
	0.44375	0.22311	0.21411
	0.44428	0.21046	0.18255
	0.44481	0.19189	0.16563
	0.44535	0.186	0.15966
	0.44588	0.18274	0.15755
	0.44641	0.17746	0.15587
	0.44695	0.17229	0.15475
	0.44749	0.16554	0.15494
	0.44802	0.15964	0.15593
	0.44856	0.1588	0.1566
	0.4491	0.16039	0.15674
	0.44964	0.15772	0.15877
	0.45018	0.15625	0.16612
	0.45072	0.17334	0.17852
	0.45126	0.18402	0.18991
	0.4518	0.1992	0.19465
	0.45234	0.19456	0.20033
	0.45289	0.21074	0.23138
	0.45343	0.26994	0.30533
	0.45397	0.3723	0.39978
	0.45452	0.43042	0.4523
	0.45506	0.423	0.4152
	0.45561	0.33887	0.31627
	0.45616	0.243	0.22605
	0.4567	0.18196	0.17649
	0.45725	0.16954	0.15783
	0.4578	0.15916	0.15217
	0.45835	0.15646	0.15004
	0.4589	0.15562	0.14926
	0.45945	0.15641	0.15014
	0.46	0.16336	0.15249
	0.46055	0.16845	0.15464
	0.46111	0.18033	0.1545
	0.46166	0.17553	0.15179
	0.46221	0.17007	0.14854
	0.46277	0.16486	0.14647
	0.46332	0.15859	0.14572
	0.46388	0.14815	0.14589
	0.46444	0.14686	0.14749
	0.46499	0.15255	0.15345
	0.46555	0.17064	0.17054
	0.46611	0.19816	0.20478
	0.46667	0.21943	0.24933
	0.46723	0.27093	0.27898
	0.46779	0.26558	0.26963
	0.46835	0.25778	0.22733
	0.46891	0.20358	0.18435
	0.46948	0.18742	0.15954
	0.47004	0.17353	0.15051
	0.4706	0.15932	0.14824
	0.47117	0.15417	0.14695
	0.47173	0.14849	0.14548
	0.4723	0.14534	0.14524
	0.47287	0.14374	0.14748
	0.47343	0.14174	0.15159
	0.474	0.14962	0.15476
	0.47457	0.14654	0.15423
	0.47514	0.14011	0.15067
	0.47571	0.13315	0.14833
	0.47628	0.13608	0.15063
	0.47685	0.14351	0.15714
	0.47743	0.16777	0.1636
	0.478	0.17475	0.16563
	0.47857	0.17951	0.16635
	0.47915	0.18294	0.18166
	0.47972	0.2121	0.23292
	0.4803	0.27216	0.32468
	0.48087	0.41878	0.41919
	0.48145	0.44199	0.45016
	0.48203	0.42365	0.38731
	0.48261	0.27814	0.28181
	0.48319	0.22132	0.20116
	0.48377	0.1687	0.16251
	0.48435	0.16529	0.15042
	0.48493	0.16198	0.14774
	0.48551	0.15713	0.14623
	0.48609	0.15018	0.14418
	0.48667	0.14604	0.14236
	0.48726	0.14118	0.14133
	0.48784	0.13636	0.141
	0.48843	0.13552	0.14076
	0.48902	0.13506	0.14013
	0.4896	0.1424	0.13898
	0.49019	0.14117	0.13777
	0.49078	0.13968	0.1369
	0.49137	0.14124	0.13648
	0.49196	0.14159	0.13643
	0.49255	0.14163	0.13683
	0.49314	0.13951	0.13863
	0.49373	0.13929	0.14579
	0.49432	0.14876	0.17016
	0.49492	0.19398	0.23125
	0.49551	0.32411	0.33629
	0.4961	0.41456	0.44757
	0.4967	0.52395	0.4907
	0.4973	0.43293	0.4256
	0.49789	0.34639	0.30541
	0.49849	0.23267	0.20904
	0.49909	0.17264	0.16086
	0.49969	0.15507	0.14458
	0.50029	0.14115	0.14057
	0.50089	0.13226	0.13904
	0.50149	0.12881	0.13713
	0.50209	0.12479	0.13509
	0.50269	0.11607	0.13361
	0.5033	0.11365	0.13279
	0.5039	0.11344	0.13235
	0.5045	0.115	0.13212
	0.50511	0.12412	0.13209
	0.50572	0.12822	0.13269
	0.50632	0.1317	0.13554
	0.50693	0.13573	0.14475
	0.50754	0.15865	0.16556
	0.50815	0.18517	0.19688
	0.50876	0.23627	0.224
	0.50937	0.23799	0.22703
	0.50998	0.2177	0.20288
	0.51059	0.17927	0.17327
	0.5112	0.15872	0.15988
	0.51182	0.16699	0.17007
	0.51243	0.18283	0.19851
	0.51305	0.23518	0.22721
	0.51366	0.23358	0.23299
	0.51428	0.21507	0.20855
	0.5149	0.17651	0.17317
	0.51551	0.14559	0.14754
	0.51613	0.13891	0.13599
	0.51675	0.13501	0.13248
	0.51737	0.13286	0.13201
	0.51799	0.1395	0.1317
	0.51861	0.14103	0.13085
	0.51924	0.1393	0.12973
	0.51986	0.13508	0.12945
	0.52048	0.13635	0.13119
	0.52111	0.13883	0.13576
	0.52173	0.14479	0.14216
	0.52236	0.1453	0.1467
	0.52299	0.14149	0.14562
	0.52361	0.13575	0.13956
	0.52424	0.12804	0.13314
	0.52487	0.12384	0.12926
	0.5255	0.1211	0.12773
	0.52613	0.11948	0.12738
	0.52676	0.11776	0.12751
	0.5274	0.12546	0.12794
	0.52803	0.13295	0.12908
	0.52866	0.13888	0.1332
	0.5293	0.1506	0.14886
	0.52993	0.18538	0.19673
	0.53057	0.24651	0.30163
	0.5312	0.43747	0.45429
	0.53184	0.59334	0.57919
	0.53248	0.59796	0.58038
	0.53312	0.5212	0.45119
	0.53376	0.3124	0.29478
	0.5344	0.2299	0.19214
	0.53504	0.18535	0.14794
	0.53568	0.16708	0.13465
	0.53633	0.1456	0.13207
	0.53697	0.13849	0.13195
	0.53761	0.12971	0.13086
	0.53826	0.1189	0.12893
	0.53891	0.12018	0.12729
	0.53955	0.12471	0.1268
	0.5402	0.12892	0.12789
	0.54085	0.13284	0.13071
	0.5415	0.14592	0.13439
	0.54215	0.15196	0.13669
	0.5428	0.15157	0.1356
	0.54345	0.1444	0.13197
	0.5441	0.13043	0.12907
	0.54475	0.12571	0.13039
	0.54541	0.13031	0.14018
	0.54606	0.1447	0.16221
	0.54672	0.19841	0.19236
	0.54737	0.21061	0.214
	0.54803	0.20855	0.20981
	0.54869	0.19579	0.18322
	0.54935	0.17018	0.15759
	0.55001	0.16316	0.15392
	0.55067	0.18998	0.19103
	0.55133	0.25318	0.28957
	0.55199	0.41361	0.44216
	0.55265	0.60448	0.57633
	0.55332	0.60893	0.59129
	0.55398	0.52583	0.46803
	0.55464	0.34507	0.30648
	0.55531	0.20689	0.19572
	0.55598	0.16747	0.14602
	0.55664	0.14342	0.13007
	0.55731	0.13067	0.12635
	0.55798	0.12748	0.1258
	0.55865	0.13155	0.12536
	0.55932	0.13425	0.12402
	0.55999	0.13595	0.12212
	0.56066	0.1363	0.12079
	0.56134	0.13516	0.11994
	0.56201	0.12778	0.11979
	0.56268	0.12103	0.12034
	0.56336	0.11679	0.12146
	0.56404	0.1222	0.12247
	0.56471	0.11931	0.12245
	0.56539	0.11897	0.12122
	0.56607	0.11842	0.11964
	0.56675	0.11541	0.11854
	0.56743	0.12422	0.11793
	0.56811	0.13032	0.11773
	0.56879	0.131	0.11769
	0.56947	0.12665	0.11772
	0.57016	0.11701	0.11785
	0.57084	0.11869	0.11812
	0.57153	0.11642	0.11865
	0.57221	0.11799	0.11988
	0.5729	0.1236	0.12378
	0.57359	0.12897	0.13717
	0.57428	0.1606	0.17531
	0.57497	0.22983	0.25404
	0.57566	0.31973	0.36134
	0.57635	0.40939	0.43978
	0.57704	0.42408	0.42679
	0.57773	0.3157	0.33081
	0.57842	0.23689	0.22651
	0.57912	0.17701	0.16174
	0.57981	0.13729	0.13375
	0.58051	0.11503	0.12462
	0.58121	0.10824	0.12216
	0.5819	0.1053	0.12202
	0.5826	0.10313	0.12228
	0.5833	0.10213	0.12147
	0.584	0.10453	0.11933
	0.5847	0.10933	0.11725
	0.5854	0.10664	0.11577
	0.58611	0.10524	0.11528
	0.58681	0.10646	0.11591
	0.58751	0.11069	0.11824
	0.58822	0.1199	0.12251
	0.58892	0.1227	0.12717
	0.58963	0.12451	0.12912
	0.59034	0.12545	0.12663
	0.59105	0.12336	0.12193
	0.59176	0.10753	0.11827
	0.59247	0.10486	0.1168
	0.59318	0.10294	0.11807
	0.59389	0.10733	0.12441
	0.5946	0.12028	0.13914
	0.59532	0.14218	0.16081
	0.59603	0.16927	0.17843
	0.59675	0.1596	0.17826
	0.59746	0.15021	0.1598
	0.59818	0.1368	0.13811
	0.5989	0.12372	0.12495
	0.59962	0.11938	0.12308
	0.60034	0.1198	0.13718
	0.60106	0.15796	0.18318
	0.60178	0.24972	0.27802
	0.6025	0.37733	0.40385
	0.60322	0.47868	0.49004
	0.60395	0.46971	0.46517
	0.60467	0.33567	0.3474
	0.6054	0.21782	0.22716
	0.60612	0.16377	0.15494
	0.60685	0.13862	0.1258
	0.60758	0.12645	0.11715
	0.60831	0.1184	0.11545
	0.60904	0.1204	0.11634
	0.60977	0.11429	0.11839
	0.6105	0.11924	0.11986
	0.61124	0.12134	0.11906
	0.61197	0.11797	0.11624
	0.6127	0.11122	0.11337
	0.61344	0.10754	0.11165
	0.61418	0.11737	0.11111
	0.61491	0.11811	0.11152
	0.61565	0.11591	0.11373
	0.61639	0.11948	0.1177
	0.61713	0.12698	0.12382
	0.61787	0.13351	0.12964
	0.61861	0.13665	0.13156
	0.61935	0.13378	0.12816
	0.6201	0.12602	0.12342
	0.62084	0.12279	0.11999
	0.62159	0.1218	0.11808
	0.62233	0.12072	0.11675
	0.62308	0.11682	0.11539
	0.62383	0.10841	0.11397
	0.62458	0.10504	0.11268
	0.62533	0.11219	0.11167
	0.62608	0.10827	0.11105
	0.62683	0.10959	0.11082
	0.62758	0.11235	0.11094
	0.62833	0.11272	0.11143
	0.62909	0.11216	0.1125
	0.62984	0.11802	0.11552
	0.6306	0.13226	0.12684
	0.63136	0.15847	0.16653
	0.63211	0.25501	0.27195
	0.63287	0.44727	0.46562
	0.63363	0.65937	0.68906
	0.63439	0.77417	0.79908
	0.63515	0.70576	0.6967
	0.63592	0.47809	0.46734
	0.63668	0.26963	0.27085
	0.63744	0.17394	0.16587
	0.63821	0.13256	0.1271
	0.63897	0.12356	0.11582
	0.63974	0.11928	0.11244
	0.64051	0.11568	0.11116
	0.64128	0.11586	0.1108
	0.64205	0.11549	0.11107
	0.64282	0.11165	0.11108
	0.64359	0.11305	0.11043
	0.64436	0.10743	0.10923
	0.64514	0.10061	0.10806
	0.64591	0.10138	0.10725
	0.64669	0.10337	0.10682
	0.64746	0.10427	0.10673
	0.64824	0.10478	0.10728
	0.64902	0.10546	0.10951
	0.6498	0.10851	0.11477
	0.65058	0.12603	0.12283
	0.65136	0.13298	0.1298
	0.65214	0.13001	0.13075
	0.65292	0.12844	0.12408
	0.65371	0.11905	0.1157
	0.65449	0.11189	0.1101
	0.65528	0.10488	0.10781
	0.65606	0.10005	0.10762
	0.65685	0.10137	0.10967
	0.65764	0.10913	0.11799
	0.65843	0.13156	0.14246
	0.65922	0.17591	0.19297
	0.66001	0.26359	0.26073
	0.6608	0.3277	0.30803
	0.66159	0.30687	0.29585
	0.66239	0.2307	0.2338
	0.66318	0.17039	0.16898
	0.66398	0.13857	0.13046
	0.66478	0.12235	0.11542
	0.66557	0.11758	0.11227
	0.66637	0.12413	0.11647
	0.66717	0.14048	0.13655
	0.66797	0.18714	0.1979
	0.66878	0.30751	0.3289
	0.66958	0.51248	0.51257
	0.67038	0.70019	0.65123
	0.67119	0.65759	0.6332
	0.67199	0.47898	0.47083
	0.6728	0.30535	0.2901
	0.67361	0.19867	0.17831
	0.67441	0.15402	0.13235
	0.67522	0.13523	0.11862
	0.67603	0.12739	0.11478
	0.67685	0.1233	0.11295
	0.67766	0.11863	0.11156
	0.67847	0.11542	0.11071
	0.67929	0.11297	0.11056
	0.6801	0.11133	0.11067
	0.68092	0.10812	0.10998
	0.68174	0.10953	0.108
	0.68255	0.10446	0.10553
	0.68337	0.09862	0.10368
	0.68419	0.10102	0.10266
	0.68501	0.10647	0.10219
	0.68584	0.09989	0.10195
	0.68666	0.10152	0.10184
	0.68748	0.10249	0.102
	0.68831	0.10512	0.10288
	0.68914	0.10553	0.10515
	0.68996	0.1086	0.10885
	0.69079	0.113	0.1123
	0.69162	0.11356	0.11287
	0.69245	0.10667	0.1103
	0.69328	0.09971	0.10611
	0.69411	0.09985	0.10313
	0.69495	0.10232	0.10175
	0.69578	0.1018	0.10128
	0.69662	0.0995	0.10115
	0.69745	0.09841	0.10109
	0.69829	0.09488	0.10111
	0.69913	0.09316	0.10117
	0.69997	0.09859	0.10123
	0.70081	0.09569	0.10131
	0.70165	0.09273	0.10139
	0.70249	0.09176	0.10147
	0.70333	0.09005	0.10157
	0.70418	0.09335	0.10173
	0.70502	0.09608	0.10183
	0.70587	0.09876	0.1022
	0.70672	0.10637	0.10277
	0.70757	0.10341	0.10369
	0.70841	0.10843	0.10559
	0.70926	0.11365	0.11137
	0.71012	0.14176	0.13219
	0.71097	0.20147	0.19661
	0.71182	0.35525	0.34268
	0.71268	0.59967	0.5648
	0.71353	0.82558	0.75854
	0.71439	0.81675	0.77578
	0.71525	0.59799	0.59552
	0.7161	0.37088	0.36263
	0.71696	0.22765	0.20515
	0.71782	0.15665	0.135
	0.71869	0.12018	0.11226
	0.71955	0.11302	0.10583
	0.72041	0.10678	0.10353
	0.72128	0.1047	0.10228
	0.72214	0.0971	0.10159
	0.72301	0.09777	0.10163
	0.72388	0.10084	0.10282
	0.72475	0.09507	0.10518
	0.72562	0.10386	0.10751
	0.72649	0.10301	0.10786
	0.72736	0.09368	0.10552
	0.72823	0.09639	0.10228
	0.72911	0.09984	0.0999
	0.72998	0.09979	0.09872
	0.73086	0.09362	0.09838
	0.73174	0.09268	0.09818
	0.73261	0.08708	0.09805
	0.73349	0.09181	0.09738
	0.73437	0.09871	0.09739
	0.73526	0.09862	0.09742
	0.73614	0.1009	0.09747
	0.73702	0.09145	0.09755
	0.73791	0.0886	0.09762
	0.73879	0.09721	0.09768
	0.73968	0.09781	0.09773
	0.74057	0.09961	0.09779
	0.74146	0.10223	0.09795
	0.74235	0.10494	0.09833
	0.74324	0.10786	0.0991
	0.74413	0.10701	0.10048
	0.74502	0.10929	0.10357
	0.74592	0.10764	0.10664
	0.74681	0.11655	0.11058
	0.74771	0.11872	0.11595
	0.74861	0.12276	0.12602
	0.74951	0.15322	0.14986
	0.7504	0.20851	0.19914
	0.75131	0.28567	0.27017
	0.75221	0.34771	0.32733
	0.75311	0.34075	0.32505
	0.75401	0.26853	0.25994
	0.75492	0.18419	0.18364
	0.75583	0.13216	0.13383
	0.75673	0.11358	0.11214
	0.75764	0.10637	0.10542
	0.75855	0.10361	0.10409
	0.75946	0.1095	0.10454
	0.76037	0.10647	0.10616
	0.76129	0.11661	0.11054
	0.7622	0.1374	0.12652
	0.76312	0.19197	0.18511
	0.76403	0.35017	0.35286
	0.76495	0.69032	0.69026
	0.76587	1.14663	1.12776
	0.76679	1.43655	1.41497
	0.76771	1.29702	1.30002
	0.76863	0.86656	0.88102
	0.76955	0.47781	0.47252
	0.77047	0.2636	0.23632
	0.7714	0.16389	0.14318
	0.77233	0.12601	0.11531
	0.77325	0.11223	0.10721
	0.77418	0.10599	0.10383
	0.77511	0.10042	0.10176
	0.77604	0.10565	0.10032
	0.77697	0.09981	0.09926
	0.7779	0.09553	0.09854
	0.77884	0.09351	0.09828
	0.77977	0.09114	0.09867
	0.78071	0.09585	0.09966
	0.78165	0.09207	0.10045
	0.78259	0.09186	0.1003
	0.78352	0.09622	0.09892
	0.78447	0.09689	0.09725
	0.78541	0.09147	0.09462
	0.78635	0.08923	0.0941
	0.78729	0.09211	0.09388
	0.78824	0.08756	0.09376
	0.78919	0.0895	0.09368
	0.79013	0.09297	0.09362
	0.79108	0.09085	0.0936
	0.79203	0.09509	0.09362
	0.79298	0.09974	0.09385
	0.79393	0.10141	0.09484
	0.79489	0.0928	0.09813
	0.79584	0.10168	0.10579
	0.7968	0.11598	0.11765
	0.79775	0.12648	0.12834
	0.79871	0.12752	0.12949
	0.79967	0.11962	0.1198
	0.80063	0.11036	0.10726
	0.80159	0.09638	0.09874
	0.80255	0.09803	0.09509
	0.80352	0.10003	0.09444
	0.80448	0.09087	0.09535
	0.80545	0.09522	0.09698
	0.80641	0.09723	0.09833
	0.80738	0.10103	0.09829
	0.80835	0.10535	0.09711
	0.80932	0.102	0.09521
	0.81029	0.09061	0.09386
	0.81127	0.08865	0.09319
	0.81224	0.0799	0.09293
	0.81321	0.08946	0.09284
	0.81419	0.09542	0.09282
	0.81517	0.09127	0.09281
	0.81615	0.09337	0.09282
	0.81713	0.09532	0.09281
	0.81811	0.08122	0.09286
	0.81909	0.08728	0.09293
	0.82007	0.08978	0.09303
	0.82106	0.09149	0.09316
	0.82204	0.09064	0.09333
	0.82303	0.09317	0.09357
	0.82402	0.09315	0.09391
	0.82501	0.09214	0.09436
	0.826	0.08974	0.09502
	0.82699	0.09406	0.09616
	0.82798	0.10155	0.09924
	0.82898	0.11007	0.11061
	0.82997	0.1484	0.14928
	0.83097	0.2425	0.24769
	0.83197	0.42655	0.42016
	0.83296	0.63592	0.60285
	0.83396	0.69495	0.67008
	0.83497	0.54792	0.55767
	0.83597	0.34889	0.36216
	0.83697	0.21218	0.20887
	0.83798	0.14391	0.13254
	0.83898	0.11936	0.10577
	0.83999	0.10346	0.09818
	0.841	0.09428	0.09579
	0.84201	0.09678	0.09465
	0.84302	0.09788	0.09395
	0.84403	0.09957	0.09357
	0.84504	0.09567	0.09353
	0.84606	0.0948	0.09395
	0.84707	0.0996	0.09502
	0.84809	0.10321	0.09697
	0.84911	0.10625	0.10011
	0.85013	0.10769	0.10464
	0.85115	0.11845	0.11053
	0.85217	0.1294	0.11663
	0.85319	0.13426	0.12051
	0.85422	0.13434	0.11998
	0.85524	0.12782	0.11493
	0.85627	0.10975	0.10899
	0.8573	0.10372	0.10348
	0.85833	0.09698	0.09904
	0.85936	0.08978	0.0957
	0.86039	0.09417	0.09337
	0.86142	0.09164	0.09189
	0.86246	0.08563	0.09103
	0.86349	0.08386	0.09058
	0.86453	0.08868	0.09035
	0.86557	0.08746	0.09026
	0.86661	0.08275	0.09028
	0.86765	0.08848	0.09045
	0.86869	0.08806	0.09104
	0.86973	0.09675	0.09278
	0.87077	0.09743	0.09749
	0.87182	0.10866	0.10787
	0.87287	0.13471	0.12305
	0.87391	0.13979	0.13636
	0.87496	0.14059	0.13747
	0.87601	0.12512	0.12468
	0.87707	0.11014	0.10837
	0.87812	0.09511	0.09726
	0.87917	0.09225	0.09228
	0.88023	0.09183	0.09068
	0.88129	0.09206	0.09025
	0.88234	0.08849	0.09012
	0.8834	0.088	0.09009
	0.88446	0.09515	0.09011
	0.88553	0.09672	0.09018
	0.88659	0.09247	0.09031
	0.88765	0.08349	0.0905
	0.88872	0.08373	0.0908
	0.88979	0.08931	0.09131
	0.89085	0.08976	0.09273
	0.89192	0.10333	0.09795
	0.89299	0.11612	0.11619
	0.89407	0.17167	0.1647
	0.89514	0.26349	0.25291
	0.89621	0.3654	0.35386
	0.89729	0.3949	0.3996
	0.89837	0.33766	0.34875
	0.89945	0.23874	0.24549
	0.90053	0.15208	0.15965
	0.90161	0.11792	0.11516
	0.90269	0.10248	0.09925
	0.90377	0.09703	0.09493
	0.90486	0.09453	0.09383
	0.90594	0.09204	0.09344
	0.90703	0.09548	0.09324
	0.90812	0.09349	0.09318
	0.90921	0.09601	0.09326
	0.9103	0.09169	0.09354
	0.9114	0.09156	0.09409
	0.91249	0.09715	0.09501
	0.91359	0.09959	0.09651
	0.91468	0.09721	0.09961
	0.91578	0.11047	0.10944
	0.91688	0.16477	0.14614
	0.91798	0.27226	0.2611
	0.91908	0.51535	0.5188
	0.92019	0.92266	0.90277
	0.92129	1.26635	1.22361
	0.9224	1.21506	1.22773
	0.92351	0.8796	0.90222
	0.92461	0.47261	0.51232
	0.92572	0.25575	0.25644
	0.92684	0.16251	0.14511
	0.92795	0.12235	0.10976
	0.92906	0.10351	0.09989
	0.93018	0.09628	0.09633
	0.93129	0.09892	0.09433
	0.93241	0.09212	0.09294
	0.93353	0.09154	0.09191
	0.93465	0.09192	0.09114
	0.93578	0.091	0.09053
	0.9369	0.08825	0.09004
	0.93802	0.08464	0.08965
	0.93915	0.08877	0.08933
	0.94028	0.08462	0.08906
	0.94141	0.08232	0.08886
	0.94254	0.08375	0.08876
	0.94367	0.08637	0.08899
	0.9448	0.08874	0.08879
	0.94594	0.08825	0.09127
	0.94707	0.08951	0.09469
	0.94821	0.10355	0.09719
	0.94935	0.10055	0.09679
	0.95049	0.09377	0.09419
	0.95163	0.09192	0.0922
	0.95277	0.09381	0.09233
	0.95391	0.09203	0.09365
	0.95506	0.09219	0.09403
	0.95621	0.08613	0.09244
	0.95735	0.09443	0.09001
	0.9585	0.08783	0.08813
	0.95966	0.08504	0.08714
	0.96081	0.08733	0.08675
	0.96196	0.08761	0.08661
	0.96312	0.0826	0.08653
	0.96427	0.08656	0.08648
	0.96543	0.08364	0.08644
	0.96659	0.08415	0.0864
	0.96775	0.08811	0.08638
	0.96891	0.08217	0.08638
	0.97008	0.08112	0.08639
	0.97124	0.07777	0.08647
	0.97241	0.08395	0.08687
	0.97357	0.08714	0.0883
	0.97474	0.09461	0.09168
	0.97591	0.09236	0.09694
	0.97708	0.10077	0.10165
	0.97826	0.1028	0.10217
	0.97943	0.09295	0.09788
	0.98061	0.08236	0.09233
	0.98179	0.08088	0.08852
	0.98296	0.08739	0.08683
	0.98414	0.08864	0.08632
	0.98533	0.08324	0.08625
	0.98651	0.08164	0.08635
	0.98769	0.08496	0.08651
	0.98888	0.08163	0.08672
	0.99007	0.08975	0.0869
	0.99126	0.08906	0.08702
	0.99245	0.08372	0.08701
	0.99364	0.08548	0.08688
	0.99483	0.08341	0.08665
	0.99603	0.08505	0.08637
	0.99722	0.08916	0.08611
	0.99842	0.08184	0.08589
	0.99962	0.08075	0.08574
	1.00082	0.0892	0.08563
	1.00202	0.08486	0.08558
	1.00322	0.08668	0.08557
	1.00443	0.09726	0.08561
	1.00563	0.09896	0.08574
	1.00684	0.09735	0.08606
	1.00805	0.10181	0.08674
	1.00926	0.10197	0.08806
	1.01047	0.0963	0.09033
	1.01168	0.09442	0.09384
	1.0129	0.10255	0.09859
	1.01412	0.1069	0.10421
	1.01533	0.10896	0.11145
	1.01655	0.1061	0.1159
	1.01777	0.11255	0.11788
	1.019	0.12256	0.11676
	1.02022	0.12115	0.11295
	1.02144	0.12195	0.10761
	1.02267	0.10623	0.10207
	1.0239	0.09794	0.09735
	1.02513	0.08302	0.09395
	1.02636	0.08827	0.09191
	1.02759	0.09142	0.09098
	1.02882	0.08356	0.09087
	1.03006	0.09019	0.09131
	1.0313	0.08941	0.09218
	1.03254	0.08896	0.09345
	1.03378	0.09184	0.09521
	1.03502	0.09611	0.09764
	1.03626	0.10075	0.10138
	1.0375	0.11585	0.10945
	1.03875	0.1608	0.13651
	1.04	0.26083	0.2346
	1.04125	0.52632	0.51822
	1.0425	1.18192	1.09732
	1.04375	1.92645	1.86216
	1.045	2.45866	2.36957
	1.04626	2.19788	2.18426
	1.04751	1.36105	1.46419
	1.04877	0.70003	0.7522
	1.05003	0.32806	0.33511
	1.05129	0.19419	0.16915
	1.05255	0.13823	0.11955
	1.05382	0.11539	0.1055
	1.05508	0.10585	0.09988
	1.05635	0.10148	0.0965
	1.05762	0.09577	0.09411
	1.05889	0.09749	0.09234
	1.06016	0.09198	0.09103
	1.06143	0.08839	0.09007
	1.06271	0.08461	0.08968
	1.06398	0.08308	0.09006
	1.06526	0.08626	0.09129
	1.06654	0.09137	0.09269
	1.06782	0.09306	0.0929
	1.0691	0.0909	0.0886
	1.07038	0.09032	0.08657
	1.07167	0.08835	0.08501
	1.07296	0.0845	0.08421
	1.07425	0.07889	0.08392
	1.07554	0.08212	0.08383
	1.07683	0.07855	0.08386
	1.07812	0.0771	0.08409
	1.07941	0.0768	0.08504
	1.08071	0.08434	0.08781
	1.08201	0.09168	0.09335
	1.08331	0.10223	0.10036
	1.08461	0.0993	0.10443
	1.08591	0.09404	0.10193
	1.08721	0.08879	0.09508
	1.08852	0.08666	0.08878
	1.08983	0.08468	0.08526
	1.09114	0.0793	0.0839
	1.09245	0.08227	0.08349
	1.09376	0.08622	0.08336
	1.09507	0.08328	0.08329
	1.09639	0.08319	0.08326
	1.0977	0.0774	0.08323
	1.09902	0.07702	0.0832
	1.10034	0.08005	0.08319
	1.10166	0.09035	0.0832
	1.10299	0.08452	0.08323
	1.10431	0.07983	0.08329
	1.10564	0.07745	0.08335
	1.10696	0.07925	0.08341
	1.10829	0.0823	0.08345
	1.10962	0.07864	0.08344
	1.11096	0.08312	0.08338
	1.11229	0.08402	0.08327
	1.11363	0.0812	0.08316
	1.11496	0.08323	0.08307
	1.1163	0.07888	0.08299
	1.11764	0.07176	0.08295
	1.11898	0.07997	0.08294
	1.12033	0.08322	0.08298
	1.12167	0.08208	0.08323
	1.12302	0.07877	0.08423
	1.12437	0.08837	0.08739
	1.12572	0.09491	0.0945
	1.12707	0.10944	0.10509
	1.12842	0.11231	0.11386
	1.12978	0.11225	0.11378
	1.13114	0.10462	0.10472
	1.13249	0.09118	0.09401
	1.13385	0.08391	0.08699
	1.13522	0.07715	0.08392
	1.13658	0.08033	0.08294
	1.13794	0.08226	0.08265
	1.13931	0.08282	0.08253
	1.14068	0.08418	0.08245
	1.14205	0.08057	0.08239
	1.14342	0.08162	0.08233
	1.14479	0.08278	0.08229
	1.14617	0.08611	0.08279
	1.14754	0.08243	0.0828
	1.14892	0.08185	0.08281
	1.1503	0.07772	0.08284
	1.15168	0.09036	0.08288
	1.15307	0.08339	0.08293
	1.15445	0.08022	0.083
	1.15584	0.08122	0.08308
	1.15723	0.08079	0.08315
	1.15861	0.07654	0.08329
	1.16001	0.08418	0.08346
	1.1614	0.08115	0.08368
	1.16279	0.08147	0.08396
	1.16419	0.08243	0.08432
	1.16559	0.08498	0.08479
	1.16699	0.0852	0.08544
	1.16839	0.08621	0.08636
	1.16979	0.0821	0.08798
	1.1712	0.09062	0.0924
	1.1726	0.11466	0.10862
	1.17401	0.17192	0.16234
	1.17542	0.30163	0.29436
	1.17683	0.52047	0.51473
	1.17825	0.75365	0.73508
	1.17966	0.7875	0.7945
	1.18108	0.60821	0.63474
	1.1825	0.35892	0.39303
	1.18392	0.20453	0.21332
	1.18534	0.12052	0.1271
	1.18676	0.09411	0.09777
	1.18819	0.0874	0.0896
	1.18961	0.08642	0.08699
	1.19104	0.08666	0.08567
	1.19247	0.08523	0.08478
	1.19391	0.08438	0.08413
	1.19534	0.08411	0.08364
	1.19677	0.08092	0.08325
	1.19821	0.08161	0.08294
	1.19965	0.08487	0.08389
	1.20109	0.08261	0.08378
	1.20253	0.08462	0.08373
	1.20398	0.08134	0.08371
	1.20542	0.07994	0.08377
	1.20687	0.07702	0.08302
	1.20832	0.07961	0.08319
	1.20977	0.07817	0.0834
	1.21122	0.08468	0.08364
	1.21268	0.0868	0.08394
	1.21414	0.08423	0.08429
	1.21559	0.0867	0.08473
	1.21705	0.08205	0.08527
	1.21852	0.08002	0.08594
	1.21998	0.08113	0.08679
	1.22144	0.08864	0.0879
	1.22291	0.09247	0.08937
	1.22438	0.09329	0.09143
	1.22585	0.09371	0.09477
	1.22732	0.10617	0.10183
	1.2288	0.13428	0.12233
	1.23027	0.20668	0.18937
	1.23175	0.40155	0.38193
	1.23323	0.82634	0.79672
	1.23471	1.47881	1.39998
	1.23619	1.97368	1.88903
	1.23768	1.89831	1.86766
	1.23916	1.35387	1.34267
	1.24065	0.66102	0.73391
	1.24214	0.32611	0.33873
	1.24363	0.18179	0.16796
	1.24513	0.12468	0.11413
	1.24662	0.10163	0.09925
	1.24812	0.10001	0.09393
	1.24962	0.09295	0.09096
	1.25112	0.0905	0.08889
	1.25262	0.08971	0.08737
	1.25413	0.09038	0.0862
	1.25563	0.0853	0.08529
	1.25714	0.08796	0.08457
	1.25865	0.08021	0.08399
	1.26016	0.08134	0.0835
	1.26167	0.07897	0.0831
	1.26319	0.08773	0.08277
	1.26471	0.08328	0.08248
	1.26623	0.0819	0.08228
	1.26775	0.08306	0.08024
	1.26927	0.08477	0.08025
	1.27079	0.08622	0.08028
	1.27232	0.08225	0.08035
	1.27385	0.08252	0.08047
	1.27538	0.08175	0.08064
	1.27691	0.08012	0.08082
	1.27844	0.0791	0.08107
	1.27998	0.07944	0.08118
	1.28152	0.08303	0.0812
	1.28305	0.08304	0.08111
	1.2846	0.08395	0.08095
	1.28614	0.08321	0.08076
	1.28768	0.08019	0.0806
	1.28923	0.07925	0.08048
	1.29078	0.07945	0.08044
	1.29233	0.08087	0.08048
	1.29388	0.08011	0.08065
	1.29543	0.08784	0.08132
	1.29699	0.07552	0.08387
	1.29855	0.08404	0.09163
	1.30011	0.10537	0.10849
	1.30167	0.12549	0.13249
	1.30323	0.14483	0.15059
	1.3048	0.13421	0.14761
	1.30636	0.11457	0.12623
	1.30793	0.09008	0.10312
	1.3095	0.07642	0.08875
	1.31108	0.07411	0.08278
	1.31265	0.07911	0.08098
	1.31423	0.07796	0.08052
	1.31581	0.08188	0.08037
	1.31739	0.07987	0.08032
	1.31897	0.0797	0.08033
	1.32055	0.08583	0.08043
	1.32214	0.09695	0.08071
	1.32373	0.10489	0.0814
	1.32532	0.12247	0.08292
	1.32691	0.1216	0.08596
	1.3285	0.11314	0.09142
	1.3301	0.11856	0.1001
	1.3317	0.12698	0.11219
	1.33329	0.14596	0.12667
	1.3349	0.16578	0.14098
	1.3365	0.17266	0.15174
	1.3381	0.16108	0.1555
	1.33971	0.1475	0.15085
	1.34132	0.13403	0.13947
	1.34293	0.11927	0.12475
	1.34454	0.10727	0.11028
	1.34616	0.08854	0.09844
	1.34778	0.07936	0.09011
	1.3494	0.08172	0.08498
	1.35102	0.08191	0.08216
	1.35264	0.074	0.08076
	1.35426	0.07767	0.0801
	1.35589	0.08598	0.07979
	1.35752	0.08039	0.07963
	1.35915	0.08091	0.07954
	1.36078	0.07852	0.07947
	1.36242	0.07928	0.07943
	1.36405	0.07582	0.0794
	1.36569	0.08357	0.07939
	1.36733	0.08083	0.0794
	1.36897	0.07519	0.07944
	1.37062	0.0766	0.07953
	1.37226	0.07684	0.07973
	1.37391	0.07433	0.08044
	1.37556	0.08257	0.08315
	1.37721	0.0875	0.09148
	1.37887	0.10944	0.10992
	1.38052	0.13936	0.13691
	1.38218	0.16235	0.15869
	1.38384	0.16728	0.15757
	1.38551	0.13862	0.13426
	1.38717	0.10145	0.10738
	1.38884	0.08528	0.08995
	1.3905	0.07657	0.08232
	1.39217	0.07365	0.07993
	1.39385	0.07344	0.07926
	1.39552	0.07427	0.079
	1.3972	0.07445	0.07886
	1.39887	0.07763	0.07875
	1.40055	0.07574	0.07866
	1.40224	0.07503	0.07859
	1.40392	0.07625	0.07853
	1.40561	0.07643	0.07848
	1.4073	0.08004	0.07843
	1.40899	0.07965	0.07839
	1.41068	0.07549	0.07835
	1.41237	0.07546	0.07832
	1.41407	0.07686	0.07829
	1.41577	0.07429	0.07826
	1.41747	0.07602	0.07815
	1.41917	0.07541	0.07813
	1.42088	0.08208	0.0781
	1.42258	0.078	0.07808
	1.42429	0.07668	0.07806
	1.426	0.07691	0.07804
	1.42771	0.07429	0.07802
	1.42943	0.07467	0.078
	1.43115	0.07178	0.07798
	1.43287	0.08033	0.07796
	1.43459	0.08184	0.07794
	1.43631	0.09403	0.07792
	1.43803	0.08997	0.0779
	1.43976	0.07896	0.07788
	1.44149	0.07929	0.07785
	1.44322	0.07756	0.07783
	1.44496	0.07983	0.07781
	1.44669	0.07572	0.07779
	1.44843	0.07375	0.07777
	1.45017	0.07979	0.07775
	1.45191	0.07258	0.07773
	1.45366	0.07671	0.07771
	1.4554	0.07362	0.07769
	1.45715	0.0774	0.07767
	1.4589	0.07559	0.07765
	1.46065	0.07957	0.07763
	1.46241	0.07625	0.0776
	1.46416	0.0777	0.07758
	1.46592	0.07575	0.07756
	1.46768	0.07581	0.07754
	1.46945	0.07487	0.07752
	1.47121	0.0742	0.0775
	1.47298	0.07685	0.07748
	1.47475	0.07466	0.07748
	1.47652	0.07532	0.07746
	1.47829	0.07636	0.07744
	1.48007	0.07302	0.07742
	1.48185	0.07127	0.07741
	1.48363	0.07854	0.07739
	1.48541	0.07767	0.07737
	1.48719	0.07559	0.07736
	1.48898	0.07193	0.07734
	1.49077	0.0753	0.07733
	1.49256	0.07604	0.07733
	1.49435	0.0792	0.07732
	1.49615	0.07695	0.07733
	1.49794	0.07873	0.07735
	1.49974	0.08585	0.07742
	1.50154	0.08854	0.07767
	1.50335	0.08761	0.0785
	1.50515	0.08524	0.08047
	1.50696	0.09381	0.08377
	1.50877	0.09143	0.08714
	1.51059	0.0964	0.08812
	1.5124	0.09366	0.08577
	1.51422	0.0865	0.08213
	1.51604	0.08709	0.07932
	1.51786	0.0812	0.07787
	1.51968	0.07836	0.07731
	1.52151	0.07679	0.07712
	1.52333	0.07599	0.07703
	1.52516	0.07942	0.07698
	1.52699	0.07895	0.07694
	1.52883	0.07707	0.0769
	1.53067	0.07926	0.07687
	1.5325	0.07533	0.07684
	1.53435	0.07485	0.07681
	1.53619	0.07504	0.07675
	1.53803	0.07687	0.07672
	1.53988	0.0767	0.0767
	1.54173	0.07618	0.07668
	1.54358	0.07758	0.07666
	1.54544	0.07684	0.07665
	1.54729	0.07519	0.07663
	1.54915	0.07681	0.07672
	1.55101	0.07672	0.07937
	1.55288	0.07591	0.07961
	1.55474	0.08095	0.07992
	1.55661	0.08545	0.08032
	1.55848	0.08591	0.08087
	1.56035	0.08024	0.0816
	1.56223	0.08294	0.08254
	1.5641	0.07872	0.08366
	1.56598	0.08507	0.08485
	1.56786	0.08092	0.086
	1.56975	0.08509	0.08701
	1.57163	0.08782	0.08789
	1.57352	0.0869	0.08881
	1.57541	0.08458	0.09002
	1.5773	0.08965	0.0918
	1.5792	0.08786	0.09446
	1.58109	0.08865	0.09839
	1.58299	0.099	0.10454
	1.5849	0.12316	0.11744
	1.5868	0.17129	0.15903
	1.58871	0.30451	0.30874
	1.59061	0.71374	0.74778
	1.59253	1.60048	1.66805
	1.59444	2.85974	2.93305
	1.59635	3.75173	3.84295
	1.59827	3.59061	3.63523
	1.60019	2.50153	2.49337
	1.60211	1.27196	1.28792
	1.60404	0.54988	0.5437
	1.60597	0.25563	0.23351
	1.6079	0.1591	0.138
	1.60983	0.11791	0.11157
	1.61176	0.10502	0.10183
	1.6137	0.09826	0.09624
	1.61564	0.09763	0.09233
	1.61758	0.0895	0.08942
	1.61952	0.08755	0.0872
	1.62147	0.08533	0.08546
	1.62341	0.07823	0.08407
	1.62536	0.0793	0.08295
	1.62732	0.0811	0.08203
	1.62927	0.08105	0.08127
	1.63123	0.0829	0.08062
	1.63319	0.08404	0.08007
	1.63515	0.07762	0.07554
	1.63711	0.08308	0.07552
	1.63908	0.07603	0.07549
	1.64105	0.08114	0.07547
	1.64302	0.07626	0.07544
	1.645	0.07681	0.07542
	1.64697	0.07439	0.07539
	1.64895	0.07491	0.07537
	1.65093	0.07576	0.07534
	1.65291	0.0751	0.07532
	1.6549	0.07263	0.07529
	1.65689	0.07382	0.07527
	1.65888	0.07405	0.07524
	1.66087	0.07492	0.07522
	1.66287	0.07369	0.07519
	1.66487	0.07702	0.07516
	1.66687	0.07036	0.07514
	1.66887	0.07438	0.07511
	1.67087	0.0773	0.07509
	1.67288	0.07106	0.07506
	1.67489	0.07187	0.07503
	1.6769	0.0758	0.07501
	1.67892	0.07877	0.07498
	1.68093	0.07512	0.07496
	1.68295	0.0772	0.07493
	1.68498	0.07641	0.0749
	1.687	0.081	0.07488
	1.68903	0.08231	0.07485
	1.69106	0.08102	0.07482
	1.69309	0.08746	0.0748
	1.69512	0.0875	0.07477
	1.69716	0.08705	0.07492
	1.6992	0.08686	0.07491
	1.70124	0.08135	0.0749
	1.70328	0.08206	0.07489
	1.70533	0.07381	0.07489
	1.70738	0.07249	0.07489
	1.70943	0.07425	0.07489
	1.71148	0.07547	0.07489
	1.71354	0.07719	0.07491
	1.7156	0.07274	0.07493
	1.71766	0.07041	0.07496
	1.71972	0.06679	0.075
	1.72179	0.0701	0.07505
	1.72386	0.07133	0.07513
	1.72593	0.07162	0.07523
	1.728	0.06908	0.07538
	1.73008	0.07297	0.07558
	1.73216	0.07151	0.07586
	1.73424	0.07228	0.07631
	1.73632	0.07204	0.0773
	1.73841	0.07884	0.08067
	1.7405	0.08723	0.09277
	1.74259	0.11969	0.12744
	1.74468	0.18485	0.19784
	1.74678	0.29179	0.29065
	1.74888	0.34964	0.35166
	1.75098	0.34248	0.32885
	1.75308	0.26476	0.24288
	1.75519	0.16937	0.15676
	1.7573	0.11195	0.10525
	1.75941	0.08606	0.08431
	1.76152	0.07819	0.07799
	1.76364	0.07865	0.07624
	1.76576	0.0749	0.07557
	1.76788	0.07236	0.07517
	1.77	0.07409	0.07487
	1.77213	0.0735	0.07465
	1.77426	0.07577	0.07447
	1.77639	0.07161	0.07432
	1.77852	0.0758	0.0742
	1.78066	0.07165	0.0741
	1.7828	0.06698	0.074
	1.78494	0.07162	0.07392
	1.78709	0.07386	0.07385
	1.78923	0.07155	0.07378
	1.79138	0.07361	0.07344
	1.79354	0.0717	0.07341
	1.79569	0.07347	0.07338
	1.79785	0.07121	0.07335
	1.80001	0.06931	0.07332
	1.80217	0.07292	0.07329
	1.80434	0.07768	0.07326
	1.8065	0.07195	0.07322
	1.80868	0.07138	0.07319
	1.81085	0.06938	0.07316
	1.81302	0.07052	0.07313
	1.8152	0.0709	0.0731
	1.81738	0.07508	0.07307
	1.81957	0.07033	0.07304
	1.82175	0.07088	0.073
	1.82394	0.07188	0.07297
	1.82613	0.07057	0.07294
	1.82833	0.07166	0.07291
	1.83053	0.06967	0.07288
	1.83272	0.07091	0.07285
	1.83493	0.06862	0.07281
	1.83713	0.06988	0.07278
	1.83934	0.07519	0.07275
	1.84155	0.07171	0.07272
	1.84376	0.07025	0.07269
	1.84598	0.06638	0.07265
	1.8482	0.07039	0.07262
	1.85042	0.06795	0.07259
	1.85264	0.0693	0.07256
	1.85487	0.06677	0.07253
	1.85709	0.06407	0.07249
	1.85933	0.06771	0.07246
	1.86156	0.07084	0.07243
	1.8638	0.07043	0.0724
	1.86604	0.07082	0.07236
	1.86828	0.07	0.07233
	1.87052	0.06617	0.0723
	1.87277	0.07217	0.07227
	1.87502	0.06999	0.07223
	1.87727	0.07263	0.0722
	1.87953	0.06462	0.07217
	1.88179	0.07023	0.07214
	1.88405	0.06713	0.0721
	1.88631	0.07117	0.07207
	1.88858	0.07209	0.07204
	1.89085	0.07129	0.07201
	1.89312	0.07203	0.07198
	1.8954	0.07359	0.07194
	1.89767	0.0715	0.07191
	1.89995	0.07237	0.07195
	1.90224	0.07059	0.07192
	1.90452	0.07141	0.0719
	1.90681	0.07037	0.07187
	1.9091	0.06306	0.07185
	1.9114	0.06807	0.07183
	1.91369	0.06909	0.07181
	1.91599	0.06549	0.07179
	1.9183	0.07191	0.07177
	1.9206	0.07199	0.07176
	1.92291	0.07311	0.07175
	1.92522	0.07348	0.07175
	1.92753	0.07097	0.07176
	1.92985	0.0639	0.07177
	1.93217	0.06904	0.0718
	1.93449	0.06509	0.07185
	1.93681	0.06743	0.07193
	1.93914	0.0722	0.07206
	1.94147	0.07108	0.07238
	1.9438	0.07802	0.0735
	1.94614	0.076	0.07753
	1.94848	0.08668	0.08904
	1.95082	0.1098	0.11233
	1.95316	0.13841	0.14344
	1.95551	0.16185	0.16478
	1.95786	0.15742	0.15857
	1.96021	0.12834	0.13036
	1.96257	0.10598	0.10095
	1.96493	0.08147	0.08271
	1.96729	0.0719	0.07497
	1.96965	0.07054	0.07251
	1.97202	0.06886	0.0718
	1.97439	0.06919	0.07152
	1.97676	0.06493	0.07136
	1.97914	0.06764	0.07123
	1.98152	0.06606	0.07113
	1.9839	0.06983	0.07105
	1.98628	0.07121	0.07098
	1.98867	0.06778	0.07091
	1.99106	0.07145	0.07086
	1.99345	0.07859	0.07081
	1.99585	0.07352	0.07076
	1.99824	0.0748	0.07072
	2.00065	0.07626	0.07068
	2.00305	0.07564	0.07054
	2.00546	0.0816	0.07051
	2.00787	0.08441	0.07048
	2.01028	0.07784	0.07045
	2.0127	0.07909	0.07043
	2.01511	0.07042	0.0704
	2.01754	0.07607	0.07037
	2.01996	0.07903	0.07035
	2.02239	0.08725	0.07032
	2.02482	0.09739	0.0703
	2.02725	0.10573	0.07027
	2.02969	0.10641	0.07025
	2.03213	0.10671	0.07022
	2.03457	0.10089	0.0702
	2.03701	0.09041	0.07017
	2.03946	0.07685	0.07015
	2.04191	0.07846	0.07012
	2.04437	0.06927	0.0701
	2.04682	0.06867	0.07008
	2.04928	0.06919	0.07006
	2.05175	0.06767	0.07003
	2.05421	0.06916	0.07001
	2.05668	0.06798	0.06999
	2.05915	0.07003	0.06997
	2.06163	0.06878	0.06995
	2.0641	0.07044	0.06992
	2.06658	0.07051	0.0699
	2.06907	0.06808	0.06988
	2.07155	0.07148	0.06986
	2.07404	0.07285	0.06984
	2.07654	0.06736	0.06982
	2.07903	0.07177	0.06981
	2.08153	0.06887	0.06979
	2.08403	0.06912	0.06977
	2.08654	0.069	0.06986
	2.08904	0.0684	0.06986
	2.09156	0.06843	0.06986
	2.09407	0.06563	0.06986
	2.09659	0.07093	0.06986
	2.09911	0.06337	0.06987
	2.10163	0.06597	0.06988
	2.10415	0.06996	0.0699
	2.10668	0.07158	0.06993
	2.10921	0.07043	0.06998
	2.11175	0.07163	0.07004
	2.11429	0.07177	0.07012
	2.11683	0.07568	0.07026
	2.11937	0.07028	0.0705
	2.12192	0.07243	0.07113
	2.12447	0.07504	0.07304
	2.12702	0.07568	0.07825
	2.12958	0.08924	0.08923
	2.13214	0.10114	0.10573
	2.1347	0.11951	0.12136
	2.13727	0.1242	0.12587
	2.13984	0.10762	0.11626
	2.14241	0.10047	0.10009
	2.14498	0.08959	0.08594
	2.14756	0.07583	0.07721
	2.15014	0.07091	0.07297
	2.15272	0.06968	0.07119
	2.15531	0.07075	0.07047
	2.1579	0.06755	0.07014
	2.1605	0.06423	0.06996
	2.16309	0.06506	0.06985
	2.16569	0.07095	0.06977
	2.16829	0.07059	0.06971
	2.1709	0.07217	0.06967
	2.17351	0.06687	0.06941
	2.17612	0.07031	0.06941
	2.17874	0.06811	0.06942
	2.18136	0.06667	0.06942
	2.18398	0.06693	0.06942
	2.1866	0.0673	0.06942
	2.18923	0.06699	0.06943
	2.19186	0.06831	0.07031
	2.1945	0.06977	0.07039
	2.19713	0.06497	0.07049
	2.19978	0.06866	0.07062
	2.20242	0.06998	0.07081
	2.20507	0.07341	0.07113
	2.20772	0.07379	0.07164
	2.21037	0.07169	0.07242
	2.21303	0.07334	0.07346
	2.21569	0.07566	0.07461
	2.21835	0.07417	0.07558
	2.22102	0.07629	0.07608
	2.22369	0.07452	0.07609
	2.22636	0.07136	0.07581
	2.22903	0.07537	0.07558
	2.23171	0.07231	0.07568
	2.2344	0.07163	0.07629
	2.23708	0.07574	0.07753
	2.23977	0.07863	0.07981
	2.24246	0.082	0.08533
	2.24516	0.10545	0.1041
	2.24786	0.16853	0.16807
	2.25056	0.3381	0.33961
	2.25326	0.66735	0.66652
	2.25597	1.06238	1.07187
	2.25868	1.27702	1.31495
	2.2614	1.21514	1.19563
	2.26412	0.8536	0.81963
	2.26684	0.47502	0.44714
	2.26956	0.23927	0.21954
	2.27229	0.13783	0.1224
	2.27502	0.09841	0.09083
	2.27775	0.08461	0.0816
	2.28049	0.07015	0.07826
	2.28323	0.07659	0.07644
	2.28598	0.07491	0.0752
	2.28873	0.0708	0.07429
	2.29148	0.0718	0.0736
	2.29423	0.06676	0.07307
	2.29699	0.06848	0.07265
	2.29975	0.07104	0.07231
	2.30251	0.06613	0.07204
	2.30528	0.0732	0.07182
	2.30805	0.06873	0.07164
	2.31083	0.06573	0.07149
	2.3136	0.06868	0.07003
	2.31639	0.07065	0.07005
	2.31917	0.06925	0.07008
	2.32196	0.06885	0.07011
	2.32475	0.06913	0.07014
	2.32754	0.06946	0.07016
	2.33034	0.07358	0.07019
	2.33314	0.06646	0.07022
	2.33595	0.06694	0.07025
	2.33875	0.06905	0.07028
	2.34157	0.0727	0.07031
	2.34438	0.06859	0.07034
	2.3472	0.07173	0.07037
	2.35002	0.06936	0.0704
	2.35284	0.06525	0.07043
	2.35567	0.07021	0.07046
	2.3585	0.07019	0.07049
	2.36134	0.07103	0.07053
	2.36418	0.0671	0.07056
	2.36702	0.06514	0.07059
	2.36986	0.06641	0.07062
	2.37271	0.06709	0.07066
	2.37557	0.06624	0.07069
	2.37842	0.06402	0.07072
	2.38128	0.06687	0.07076
	2.38414	0.07066	0.07079
	2.38701	0.06809	0.07083
	2.38988	0.06757	0.07086
	2.39275	0.06851	0.07089
	2.39563	0.07202	0.07093
	2.39851	0.06656	0.07096
	2.40139	0.0687	0.071
	2.40428	0.06778	0.07103
	2.40717	0.06588	0.07107
	2.41006	0.06691	0.0711
	2.41296	0.0676	0.07114
	2.41586	0.06868	0.07118
	2.41876	0.07299	0.07121
	2.42167	0.06699	0.07125
	2.42458	0.06964	0.07128
	2.4275	0.07133	0.07132
	2.43041	0.07281	0.07135
	2.43334	0.07218	0.07139
	2.43626	0.07287	0.07142
	2.43919	0.07022	0.07146
	2.44212	0.06847	0.07149
	2.44506	0.06606	0.07153
	2.448	0.0732	0.07156
	2.45094	0.06644	0.07159
	2.45389	0.06665	0.07163
	2.45684	0.07233	0.07166
	2.45979	0.0699	0.07183
	2.46275	0.07427	0.07188
	2.46571	0.06632	0.07192
	2.46867	0.06848	0.07196
	2.47164	0.06881	0.072
	2.47461	0.06753	0.07205
	2.47759	0.06244	0.07209
	2.48056	0.06978	0.07214
	2.48355	0.07028	0.07218
	2.48653	0.06945	0.07223
	2.48952	0.06705	0.07228
	2.49251	0.06351	0.07233
	2.49551	0.07043	0.07238
	2.49851	0.07324	0.07244
	2.50151	0.06674	0.0725
	2.50452	0.07551	0.07257
	2.50753	0.06701	0.07264
	2.51055	0.06601	0.07271
	2.51356	0.07268	0.0728
	2.51659	0.08018	0.0729
	2.51961	0.08091	0.07301
	2.52264	0.08902	0.07314
	2.52567	0.103	0.07329
	2.52871	0.11667	0.07347
	2.53175	0.1185	0.07371
	2.53479	0.1189	0.07401
	2.53784	0.11027	0.07445
	2.54089	0.10283	0.07526
	2.54395	0.09134	0.07721
	2.547	0.09572	0.08234
	2.55007	0.09554	0.09462
	2.55313	0.11137	0.11899
	2.5562	0.13923	0.15718
	2.55928	0.1758	0.20202
	2.56235	0.22225	0.23611
	2.56543	0.24313	0.24192
	2.56852	0.23759	0.21791
	2.57161	0.17739	0.17818
	2.5747	0.13777	0.13923
	2.57779	0.10799	0.11034
	2.58089	0.082	0.09266
	2.58399	0.07586	0.08317
	2.5871	0.06814	0.07843
	2.59021	0.07278	0.07611
	2.59333	0.06924	0.07493
	2.59644	0.07063	0.07428
	2.59957	0.06708	0.07389
	2.60269	0.0718	0.07363
	2.60582	0.06946	0.07344
	2.60895	0.0724	0.0733
	2.61209	0.0654	0.07318
	2.61523	0.06648	0.07308
	2.61837	0.06562	0.073
	2.62152	0.06897	0.07293
	2.62467	0.07012	0.07286
	2.62783	0.07122	0.0728
	2.63099	0.07068	0.07274
	2.63415	0.06253	0.07269
	2.63732	0.0713	0.07263
	2.64049	0.06857	0.07258
	2.64367	0.06859	0.07254
	2.64684	0.07086	0.07249
	2.65003	0.07078	0.07244
	2.65321	0.07336	0.07239
	2.6564	0.06371	0.07234
	2.6596	0.0694	0.07212
	2.66279	0.07224	0.07209
	2.666	0.07549	0.07204
	2.6692	0.08355	0.072
	2.67241	0.09253	0.07196
	2.67562	0.10723	0.07191
	2.67884	0.12184	0.07187
	2.68206	0.13808	0.07182
	2.68529	0.1419	0.07674
	2.68851	0.13703	0.0771
	2.69175	0.11247	0.07751
	2.69498	0.09669	0.07798
	2.69822	0.0817	0.07852
	2.70147	0.08295	0.07915
	2.70472	0.07467	0.07989
	2.70797	0.07877	0.08076
	2.71122	0.07493	0.08179
	2.71448	0.06744	0.08302
	2.71775	0.07512	0.08451
	2.72102	0.07207	0.08634
	2.72429	0.0791	0.08859
	2.72756	0.07732	0.09141
	2.73084	0.07866	0.09501
	2.73413	0.08605	0.09969
	2.73741	0.0883	0.10593
	2.74071	0.10293	0.1147
	2.744	0.1241	0.12938
	2.7473	0.16843	0.16604
	2.7506	0.32762	0.29066
	2.75391	0.70632	0.69356
	2.75722	1.72516	1.70597
	2.76054	3.5264	3.52271
	2.76386	5.64747	5.66111
	2.76718	6.87121	6.87457
	2.77051	6.39308	6.2556
	2.77384	4.42346	4.35022
	2.77717	2.33739	2.39193
	2.78051	1.06443	1.10238
	2.78386	0.46163	0.47954
	2.7872	0.23601	0.23821
	2.79056	0.15248	0.15415
	2.79391	0.11471	0.12309
	2.79727	0.101	0.1088
	2.80063	0.0904	0.10039
	2.804	0.08272	0.0946
	2.80737	0.08039	0.09027
	2.81075	0.07791	0.08691
	2.81413	0.07625	0.08422
	2.81751	0.06674	0.08203
	2.8209	0.07183	0.08022
	2.82429	0.0726	0.0787
	2.82769	0.0741	0.0774
	2.83109	0.07151	0.07532
	2.8345	0.06989	0.07445
	2.8379	0.06825	0.06751
	2.84132	0.06514	0.06738
	2.84473	0.07314	0.06726
	2.84815	0.06566	0.06714
	2.85158	0.07025	0.06701
	2.85501	0.07101	0.06688
	2.85844	0.0663	0.06676
	2.86188	0.06727	0.06663
	2.86532	0.06801	0.06651
	2.86876	0.06027	0.06638
	2.87221	0.06741	0.06626
	2.87567	0.06305	0.06613
	2.87913	0.06575	0.066
	2.88259	0.06108	0.06588
	2.88606	0.06293	0.06575
	2.88953	0.0619	0.06563
	2.893	0.06804	0.06551
	2.89648	0.06636	0.06538
	2.89996	0.06445	0.06526
	2.90345	0.06715	0.06514
	2.90694	0.06605	0.06502
	2.91044	0.06453	0.0649
	2.91394	0.06679	0.06478
	2.91744	0.06309	0.06467
	2.92095	0.06614	0.06455
	2.92446	0.06552	0.06444
	2.92798	0.062	0.06433
	2.9315	0.06384	0.06422
	2.93503	0.0603	0.06411
	2.93856	0.06358	0.064
	2.94209	0.06636	0.0639
	2.94563	0.06213	0.0638
	2.94917	0.06452	0.0637
	2.95272	0.0621	0.0636
	2.95627	0.06622	0.06351
	2.95982	0.0664	0.06341
	2.96338	0.06626	0.06332
	2.96695	0.06462	0.06324
	2.97052	0.06778	0.06316
	2.97409	0.06022	0.06307
	2.97766	0.06499	0.063
	2.98125	0.06409	0.06292
	2.98483	0.06491	0.06285
	2.98842	0.06248	0.06279
	2.99201	0.06421	0.06272
	2.99561	0.06114	0.06266
	2.99922	0.06165	0.06261
	3.00282	0.06152	0.06255
	3.00643	0.06465	0.0625
	3.01005	0.06104	0.06246
	3.01367	0.06476	0.06242
	3.01729	0.06238	0.06238
	3.02092	0.05789	0.06235
	3.02456	0.06304	0.06232
	3.02819	0.06381	0.0623
	3.03184	0.06479	0.06228
	3.03548	0.06423	0.06226
	3.03913	0.06599	0.06225
	3.04279	0.06852	0.06224
	3.04645	0.06613	0.06224
	3.05011	0.06761	0.06224
	3.05378	0.06598	0.06225
	3.05745	0.06298	0.06226
	3.06113	0.06691	0.06228
	3.06481	0.06472	0.0623
	3.0685	0.05818	0.06232
	3.07219	0.07079	0.06235
	3.07588	0.06205	0.06238
	3.07958	0.05865	0.06242
	3.08329	0.0604	0.06246
	3.08699	0.05878	0.0625
	3.09071	0.05802	0.06255
	3.09442	0.05947	0.0626
	3.09815	0.06047	0.06265
	3.10187	0.06767	0.06271
	3.1056	0.06086	0.06277
	3.10934	0.06146	0.06283
	3.11308	0.06035	0.0629
	3.11682	0.06558	0.06296
	3.12057	0.06437	0.06303
	3.12432	0.06183	0.0631
	3.12808	0.06569	0.06317
	3.13184	0.0608	0.06325
	3.13561	0.0608	0.06332
	3.13938	0.07247	0.06339
	3.14316	0.0862	0.06346
	3.14694	0.08307	0.06353
	3.15072	0.07698	0.0636
	3.15451	0.07633	0.06367
	3.15831	0.05797	0.06373
	3.16211	0.06468	0.06379
	3.16591	0.06541	0.06385
	3.16972	0.05894	0.0639
	3.17353	0.05881	0.06395
	3.17735	0.05909	0.06399
	3.18117	0.05809	0.06402
	3.185	0.05658	0.06404
	3.18883	0.0603	0.06406
	3.19266	0.06652	0.06406
	3.1965	0.06562	0.06406
	3.20035	0.05896	0.06404
	3.2042	0.05691	0.06401
	3.20805	0.06272	0.06396
	3.21191	0.05909	0.0639
	3.21577	0.06111	0.06382
	3.21964	0.06204	0.06372
	3.22352	0.06255	0.0636
	3.22739	0.05677	0.06346
	3.23127	0.06248	0.06329
	3.23516	0.06221	0.0631
	3.23905	0.05988	0.06288
	3.24295	0.0573	0.06264
	3.24685	0.06512	0.06236
	3.25076	0.05891	0.06205
	3.25467	0.06196	0.0617
	3.25858	0.05376	0.06132
	3.2625	0.06177	0.0609
	3.26643	0.06397	0.06043
	3.27035	0.06102	0.05992
	3.27429	0.05817	0.05936
	3.27823	0.05423	0.05875
	3.28217	0.05868	0.05809
	3.28612	0.06351	0.05738
	3.29007	0.06081	0.0566
	3.29403	0.06223	0.05576
	3.29799	0.06044	0.05486
			--
			--
			--
			--
			--
			--
			--
			--
			--
			--
			--
			--
			--
			--
			--
			--
			--
			--
			--
			--
			--
			--
			--
			--
			--
			--
			--
			--
			--
			--
			--
			--
			--
			--
			--
			--
			--
			--
			--
			--
			--
			--
			--
			--
			--
			--
			--
			--
			--
			--
			--
			--
			--
			--
			--
			--
			--
			--
			--
			--
			--
			--
			--
			--
			--
			--
			--
			--
			--
			--
			--
			--
			--
			--
			--
			--
			--
			--
			--
			--
			--
			--
			--
			--
			--
			--
			--
			--
			--
			--
			--
			--
			--
			--
			--
			--
			--
			--
			--
			--
			--
			--
			--
			--
			--
			--
			--
			--
			--
			--
			--
			--
			--
			--
			--
			--
			--
			--
			--
			--
			--
			--
			--
			--
			--
			--
			--
			--
			--
			--
			--
			--
			--
			--
			--
			--
			--
			--
			--
			--
			--
			--
			--
			--
			--
			--
			--
			--
			--
			--
			--
			--
			--
			--
			--
			--
			--
			--
			--
			--
			--
			--
			--
			--
			--
			--
			--
			--
			--
			--
			--
			--
			--
			--
			--
			--
			--
			--
			--
			--
			--
			--
			--
			--
			--
			--
			--
			--
			--
			--
			--
			--
			--
			--
			--
			--
			--
			--
			--
			--
			--
			--
			--
			--
			--
			--
			--
			--
			--
			--
			--
			--
			--
			--
			--
			--
			--
			--
			--
			--
			--
			--
			--
			--
			--
			--
			--
			--
			--
			--
			--
			--
			--
			--
			--
			--
			--
			--
			--
			--
			--
			--
			--
			--
			--
			--
			--
			--
			--
			--
			--
			--
			--
			--
			--
[truncated: 1,242 more rows]

## Sheet: Fig_2_a
Figure 2a
	H/H0=0			H/H0=0.17			H/H0=0.33			H/H0=0.5			H/H0=0.67			H/H0=1			H/H0=1.33			Inset
	Temperature	rho_parallel		Temperature	rho_parallel		Temperature	rho_parallel		Temperature	rho_parallel		Temperature	rho_parallel		Temperature	rho_parallel		Temperature	rho_parallel		Temperature	R/R0
	Kelvin	Ohmcm		Kelvin	Ohmcm		Kelvin	Ohmcm		Kelvin	Ohmcm		Kelvin	Ohmcm		Kelvin	Ohmcm		Kelvin	Ohmcm		Kelvin
	4.98645	0.00025966		4.99195	0.000259706		1.81455	0.000261036		1.81635	0.00026014		4.989	0.000259673		1.8191	0.000259651		4.9895	0.000259696		299.923	1
	4.78825	0.000259616		4.7883	0.00025969		2.0105	0.00026075		2.00915	0.000260015		4.7903	0.000259642		2.01415	0.000259608		4.7904	0.000259692		297.929	0.99909
	4.5889	0.000259645		4.5889	0.000259662		2.2084	0.000260474		2.21195	0.000259878		4.59005	0.000259613		2.2151	0.000259537		4.59045	0.000259669		295.941	0.99794
	4.38835	0.000259612		4.3901	0.000259625		2.41065	0.000260214		2.4119	0.000259786		4.39005	0.000259604		2.4151	0.000259505		4.3872	0.000259672		293.929	0.99492
	4.1875	0.000259587		4.1885	0.000259636		2.6118	0.000259885		2.6101	0.000259641		4.1874	0.000259607		2.6176	0.000259528		4.1882	0.000259606		291.924	0.9919
	3.9907	0.000259585		3.9868	0.0002596		2.8102	0.000259592		2.81205	0.000259568		3.98955	0.000259608		2.8124	0.000259534		3.98655	0.000259607		289.929	0.98838
	3.7861	0.000259571		3.78565	0.000259588		3.01315	0.000259541		3.0122	0.00025956		3.7869	0.000259554		3.0145	0.000259532		3.7846	0.000259597		287.932	0.98535
	3.5841	0.000259581		3.58605	0.000259575		3.21425	0.000259545		3.21785	0.000259617		3.58275	0.000259536		3.2112	0.000259575		3.58535	0.000259598		285.935	0.98164
	3.386	0.000259722		3.3859	0.000259611		3.414	0.000259539		3.41345	0.000259617		3.3854	0.000259538		3.4104	0.000259582		3.38585	0.0002596		283.935	0.97832
	3.18565	0.00025992		3.18995	0.000259696		3.6138	0.000259555		3.6122	0.000259681		3.1823	0.000259544		3.61225	0.00025958		3.1881	0.000259529		281.93	0.97544
	2.9885	0.000260333		2.985	0.000259878		3.81065	0.000259559		3.8116	0.000259566		2.98635	0.000259507		3.81095	0.000259654		3.03085	0.000259564		279.918	0.97179
	2.78695	0.000260656		2.7821	0.000260202		4.01525	0.000259624		4.0138	0.000259641		2.78225	0.000259523		4.0099	0.000259621		2.78575	0.000259592		277.935	0.96828
	2.58755	0.000261034		2.58125	0.00026076		4.2133	0.000259592		4.2126	0.00025962		2.5859	0.000259522		4.21425	0.000259622		2.58585	0.000259549		275.939	0.96474
	2.3826	0.000261269		2.3824	0.000261036		4.4102	0.00025959		4.41265	0.000259644		2.407	0.000259588		4.4148	0.000259654		2.38095	0.000259574		273.942	0.96141
	2.181	0.00026136		2.18445	0.00026127		4.6148	0.000259649		4.6156	0.000259652		2.2354	0.00025968		4.61295	0.000259643		2.18845	0.000259533		271.926	0.95766
	1.9847	0.000261385		1.98735	0.000261363		4.81815	0.000259636		4.81515	0.000259669		1.9829	0.000259754		4.81555	0.000259694		1.98185	0.000259541		269.93	0.95376
	1.8024	0.000261387		1.8023	0.000261385		5.0028	0.000259663		5	0.00025968		1.80175	0.000259777		5.0053	0.000259706		1.7982	0.000259553		267.922	0.94957
																						265.925	0.94613
																						263.933	0.94237
																						261.921	0.93812
																						259.942	0.93469
																						257.926	0.93056
																						255.928	0.92658
																						253.923	0.92283
																						251.919	0.91888
																						249.94	0.91486
																						247.939	0.91085
																						245.942	0.90687
																						243.926	0.90275
																						241.927	0.89879
																						239.931	0.89493
																						237.933	0.89053
																						235.942	0.8866
																						233.938	0.88231
																						231.934	0.87834
																						229.94	0.87433
																						227.937	0.87
																						225.925	0.86582
																						223.927	0.86143
																						221.932	0.85728
																						219.932	0.85293
																						217.933	0.84866
																						215.922	0.84425
																						213.939	0.83989
																						211.933	0.83555
																						209.933	0.83105
																						207.93	0.82705
																						205.927	0.82232
																						203.924	0.81818
																						201.935	0.81405
																						199.921	0.80953
																						197.924	0.80483
																						195.926	0.79859
																						193.924	0.794
																						191.933	0.78963
																						189.934	0.785
																						187.942	0.78065
																						185.937	0.77625
																						183.939	0.77165
																						181.917	0.76697
																						179.938	0.76267
																						177.935	0.75843
																						175.92	0.75362
																						173.926	0.74874
																						171.933	0.7444
																						169.931	0.74
																						167.933	0.73533
																						165.926	0.73093
																						163.936	0.72623
																						161.93	0.72173
																						159.92	0.71665
																						157.923	0.71259
																						155.925	0.70811
																						153.926	0.70374
																						151.934	0.69893
																						149.93	0.6943
																						147.927	0.69
																						145.927	0.68563
																						143.925	0.68068
																						141.925	0.67603
																						139.928	0.67154
																						137.918	0.66727
																						135.916	0.66289
																						133.944	0.65835
																						131.938	0.65393
																						129.924	0.64933
																						127.942	0.64519
																						125.94	0.64027
																						123.931	0.63583
																						121.936	0.63152
																						119.939	0.62709
																						117.917	0.62263
																						115.936	0.61806
																						113.936	0.61361
																						111.938	0.60894
																						109.928	0.60435
																						107.936	0.60025
																						105.94	0.59599
																						103.928	0.59131
																						101.928	0.58655
																						99.9246	0.58196
																						97.9147	0.57765
																						95.932	0.57371
																						93.9133	0.56893
																						91.9167	0.56511
																						89.9143	0.56038
																						87.9136	0.55616
																						85.9181	0.55167
																						83.9125	0.54729
																						81.9163	0.5432
																						79.9307	0.53891
																						77.9419	0.53454
																						75.945	0.53019
																						73.9376	0.5259
																						71.9352	0.52137
																						69.9235	0.51683
																						67.9309	0.51244
																						65.9402	0.50835
																						63.9196	0.50384
																						61.9331	0.49937
																						59.9316	0.49535
																						57.9216	0.49079
																						55.9228	0.48677
																						53.9226	0.48196
																						51.9188	0.47818
																						49.9299	0.47425
																						47.9354	0.46998
																						45.9261	0.46603
																						43.9198	0.46179
																						41.9424	0.4579
																						39.9294	0.454
																						37.7749	0.44961
																						35.9355	0.44619
																						33.9049	0.44316
																						31.93	0.43984
																						29.9278	0.4368
																						27.8706	0.43379
																						25.9372	0.43133
																						23.9323	0.4289
																						21.9218	0.42648
																						19.947	0.42446
																						19.9969	0.42412
																						19.4627	0.42377
																						18.9683	0.42329
																						18.4609	0.42286
																						17.9624	0.4223
																						17.4696	0.42184
																						16.9694	0.42135
																						16.4655	0.42098
																						15.9611	0.42046
																						15.4618	0.42016
																						14.9603	0.41997
																						14.4604	0.41948
																						13.9644	0.41872
																						13.4659	0.41868
																						12.9628	0.41844
																						12.4604	0.41795
																						11.9699	0.4177
																						11.4642	0.41756
																						10.9667	0.41745
																						10.4643	0.41704
																						9.97085	0.41717
																						9.4965	0.41646
																						8.9808	0.41621
																						8.468	0.41602
																						7.9725	0.41616
																						7.4566	0.41577
																						6.97675	0.41574
																						6.4575	0.4157
																						5.9654	0.41564
																						5.4904	0.41543
																						4.98355	0.41536
																						4.97485	0.41518
																						4.75665	0.41499
																						4.5859	0.41506
																						4.38845	0.41506
																						4.1826	0.41534
																						3.9885	0.41546
																						3.7837	0.41526
																						3.5868	0.41531
																						3.38465	0.41533
																						3.1877	0.41561
																						2.98415	0.41564
																						2.78345	0.41572
																						2.562	0.41546
																						2.3893	0.41571
																						2.1871	0.41596
																						2.00185	0.41582

## Sheet: Fig_2_b
Figure 2b
	H/H0=0	solid triangles		H/H0=0	open triangles		H/H0=0.17	solid circles		H/H0=0.17	open circles		H/H0=0.17	line (theory)		H/H0=0.25			H/H0=0.25	line (theory)		H/H0=0.42	closed circles		H/H0=0.42	open circles		H/H0=0.42	line (theory)		H/H0=0.58			H/H0=0.58	line (theory)		H/H0=0.83			H/H0=1.25
	Temperature	rho_perp		Temperature	rho_perp		Temperature	rho_perp		Temperature	rho_perp		Temperature	rho_perp		Temperature	rho_perp		Temperature	rho_perp		Temperature	rho_perp		Temperature	rho_perp		Temperature	rho_perp		Temperature	rho_perp		Temperature	rho_perp		Temperature	rho_perp		Temperature	rho_perp
	Kelvin	Ohmcm		Kelvin	Ohmcm		Kelvin	Ohmcm		Kelvin	Ohmcm		Kelvin	Ohmcm		Kelvin	Ohmcm		Kelvin	Ohmcm		Kelvin	Ohmcm		Kelvin	Ohmcm		Kelvin	Ohmcm		Kelvin	Ohmcm		Kelvin	Ohmcm		Kelvin	Ohmcm		Kelvin	Ohmcm
	5.0002	3.98627e-08		1.81795	-1.35241e-06		4.99975	5.96165e-09		1.8128	-1.22084e-06		1.8	-1.23532e-06		1.8203	-9.97696e-07		1.8	-1.08934e-06		5.0003	2.86587e-08		1.81525	-6.7661e-07		1.8	-7.06429e-07		4.97805	2.46676e-08		1.8	-4.48759e-07		4.9779	2.76184e-08		1.8198	3.059e-10
	4.97655	1.79745e-08		1.92045	-1.35765e-06		4.97885	5.32554e-09		1.92175	-1.20492e-06		1.82	-1.2276e-06		1.92335	-9.75608e-07		1.82	-1.08116e-06		4.9784	3.03205e-08		1.92505	-6.21682e-07		1.82	-6.9765e-07		4.8797	8.44717e-09		1.82	-4.41147e-07		4.87725	2.69692e-08		1.92135	1.74994e-08
	4.8789	8.71934e-09		2.0174	-1.34834e-06		4.8778	-1.02142e-09		2.02085	-1.17128e-06		1.84	-1.21982e-06		2.02305	-9.52276e-07		1.84	-1.07292e-06		4.879	2.78029e-08		2.02215	-5.78399e-07		1.84	-6.88759e-07		4.7787	1.9784e-08		1.84	-4.33402e-07		4.7771	-4.30044e-09		2.0226	1.0659e-08
	4.77625	-7.52519e-09		2.1205	-1.32398e-06		4.77905	-7.43323e-09		2.11245	-1.14841e-06		1.86	-1.212e-06		2.1209	-9.4498e-07		1.86	-1.06462e-06		4.7766	4.9125e-09		2.1202	-5.2607e-07		1.86	-6.79752e-07		4.6796	1.32526e-08		1.86	-4.25516e-07		4.6761	-1.04875e-08		2.1219	6.3703e-09
	4.67815	9.12129e-09		2.32115	-1.28801e-06		4.6777	1.38321e-08		2.2234	-1.09599e-06		1.88	-1.20412e-06		2.22295	-9.05899e-07		1.88	-1.05625e-06		4.67635	1.76281e-08		2.22265	-4.69012e-07		1.88	-6.70624e-07		4.57655	-8.88927e-09		1.88	-4.17481e-07		4.5785	1.71674e-08		2.2226	-4.0323e-09
	4.578	4.61092e-09		2.4232	-1.24749e-06		4.5767	-1.70294e-08		2.3213	-1.0557e-06		1.9	-1.19619e-06		2.32245	-8.48198e-07		1.9	-1.04781e-06		4.57665	1.8848e-08		2.3218	-3.92395e-07		1.9	-6.6137e-07		4.4775	1.0683e-08		1.9	-4.09288e-07		4.47705	5.93876e-09		2.3221	1.83011e-08
	4.47675	3.21479e-08		2.62275	-1.17051e-06		4.4778	3.03127e-08		2.4258	-9.91721e-07		1.92	-1.18821e-06		2.42355	-7.95025e-07		1.92	-1.03931e-06		4.47495	2.63028e-08		2.4246	-2.92233e-07		1.92	-6.51984e-07		4.3775	-2.13759e-10		1.92	-4.00928e-07		4.3761	1.73699e-08		2.41575	1.38337e-08
	4.3784	8.55603e-09		2.71605	-1.16124e-06		4.37635	5.5411e-09		2.5098	-9.50501e-07		1.94	-1.18018e-06		2.5219	-7.47155e-07		1.94	-1.03073e-06		4.37615	3.19517e-09		2.52445	-1.93933e-07		1.94	-6.42462e-07		4.27885	2.16913e-08		1.94	-3.9239e-07		4.27405	3.07925e-08		2.52225	5.6504e-09
	4.2749	4.26877e-09		2.8214	-1.10873e-06		4.2765	1.79227e-08		2.62525	-8.90692e-07		1.96	-1.17209e-06		2.6221	-7.04153e-07		1.96	-1.02208e-06		4.276	5.60074e-09		2.6232	-5.72034e-08		1.96	-6.32796e-07		4.1776	-4.46588e-09		1.96	-3.83661e-07		4.1779	6.05018e-09		2.6239	9.6341e-09
	4.1773	3.16558e-09		3.0223	-1.03995e-06		4.17715	2.54541e-08		2.72595	-8.16856e-07		1.98	-1.16394e-06		2.7247	-6.19721e-07		1.98	-1.01336e-06		4.1777	2.25641e-09		2.72175	-6.64204e-09		1.98	-6.2298e-07		4.07715	2.25519e-09		1.98	-3.7473e-07		4.0759	3.40364e-08		2.7257	3.013e-10
	4.07825	1.81456e-08		3.12235	-9.7096e-07		4.0779	9.71585e-09		2.82535	-7.62824e-07		2	-1.15574e-06		2.82	-5.04687e-07		2	-1.00457e-06		4.076	3.3762e-08		2.8206	-2.50236e-08		2	-6.13007e-07		3.9775	9.49248e-09		2	-3.6558e-07		3.97705	1.13029e-08		2.8249	3.264e-09
	3.9785	3.69272e-09		3.22285	-8.72159e-07		3.9773	3.6036e-09		2.92145	-6.92581e-07		2.02	-1.14748e-06		2.914	-3.96192e-07		2.02	-9.95691e-07		3.97615	3.19816e-08		2.92525	-8.9173e-09		2.02	-6.02869e-07		3.87585	1.90892e-08		2.02	-3.56195e-07		3.8756	-3.61495e-09		2.9188	-5.3499e-09
	3.879	3.2997e-10		3.319	-8.01187e-07		3.8837	7.35399e-11		3.0079	-6.03381e-07		2.04	-1.13915e-06		3.02395	-1.95994e-07		2.04	-9.86737e-07		3.87855	-6.90216e-09		3.0243	-8.59703e-09		2.04	-5.92558e-07		3.77895	8.43251e-09		2.04	-3.46557e-07		3.7749	1.14436e-08		3.0215	-4.1522e-09
	3.7871	2.22975e-08		3.42185	-6.95968e-07		3.77765	1.59435e-08		3.12325	-4.65529e-07		2.06	-1.13077e-06		3.12215	-5.80942e-08		2.06	-9.77701e-07		3.77835	-1.52388e-08		3.12415	6.70901e-09		2.06	-5.82063e-07		3.66935	1.00638e-08		2.06	-3.36642e-07		3.67755	1.64069e-08		3.12225	2.4358e-09
	3.67815	2.64472e-09		3.5239	-5.21936e-07		3.67875	2.17914e-08		3.22215	-3.75654e-07		2.08	-1.12232e-06		3.2205	9.09759e-09		2.08	-9.6858e-07		3.6754	-7.88724e-09		3.22245	1.69453e-08		2.08	-5.71377e-07		3.57695	7.33819e-09		2.08	-3.26427e-07		3.5747	-1.95778e-08		3.22315	-3.4743e-09
	3.57855	-3.31913e-07		3.62385	-2.34847e-07		3.57715	-1.52627e-08		3.3221	-2.04435e-07		2.1	-1.11381e-06		3.31975	2.16537e-08		2.1	-9.59373e-07		3.5769	8.81096e-09		3.32405	3.11475e-09		2.1	-5.60486e-07		3.47695	8.93414e-09		2.1	-3.15881e-07		3.47595	-1.72049e-08		3.32235	4.4405e-09
	3.4752	-5.84485e-07		3.7216	-2.28451e-10		3.47845	3.23951e-09		3.4237	-5.48825e-08		2.12	-1.10524e-06		3.42405	1.44605e-08		2.12	-9.50076e-07		3.4738	1.31547e-08		3.4238	1.75848e-08		2.12	-5.4938e-07		3.37715	-1.03447e-08		2.12	-3.04971e-07		3.377	-1.68539e-08		3.42165	8.7948e-09
	3.37745	-7.25308e-07		3.82035	-6.75398e-11		3.37535	-1.28434e-07		3.5214	3.91159e-09		2.14	-1.0966e-06		3.52335	1.77154e-08		2.14	-9.40688e-07		3.37765	1.81967e-08		3.5227	-1.54289e-08		2.14	-5.38045e-07		3.2767	-7.05028e-09		2.14	-2.93656e-07		3.27475	9.4666e-10		3.52475	6.56e-10
	3.27805	-8.16645e-07		3.9484	9.7672e-09		3.27625	-2.46479e-07		3.62255	1.19028e-08		2.16	-1.08788e-06		3.622	2.52948e-08		2.16	-9.31205e-07		3.27875	-8.94657e-09		3.621	-3.88021e-09		2.16	-5.26465e-07		3.176	1.69294e-08		2.16	-2.81887e-07		3.17645	1.83903e-08		3.6236	7.5943e-09
	3.17775	-9.25791e-07		4.0307	-1.18811e-08		3.17845	-3.91207e-07		3.7225	7.80019e-09		2.18	-1.0791e-06		3.72355	1.7576e-08		2.18	-9.21624e-07		3.1771	1.93203e-08		3.72395	-9.2679e-09		2.18	-5.14625e-07		3.07725	1.51712e-09		2.18	-2.69604e-07		3.07485	-1.35008e-08		3.7227	-6.8455e-09
	3.07825	-9.9192e-07		4.1214	-4.65845e-09		3.0906	-5.11238e-07		3.821	-3.04392e-08		2.2	-1.07025e-06		3.82225	1.32049e-08		2.2	-9.11943e-07		3.07765	2.05545e-08		3.82225	4.18689e-09		2.2	-5.02506e-07		2.97575	2.27209e-08		2.2	-2.56735e-07		2.9785	-1.97199e-08		3.8215	8.026e-10
	2.9798	-1.02955e-06		4.2218	9.49254e-09		2.9749	-6.24342e-07		3.92265	9.82227e-09		2.21	-1.06579e-06		3.92095	2.21933e-08		2.21	-9.07063e-07		2.97825	-5.46592e-09		3.92395	-7.45083e-09		2.21	-4.96336e-07		2.877	-1.85489e-08		2.21	-2.50052e-07		2.87755	7.17084e-10		3.92355	-5.6882e-09
	2.8775	-1.07519e-06		4.322	-1.39193e-08		2.8772	-7.2343e-07		4.0239	2.32277e-08		2.22	-1.06132e-06		4.0239	1.83284e-08		2.22	-9.02158e-07		2.8768	-2.31543e-08		4.02355	-1.98476e-08		2.22	-4.90088e-07		2.7793	9.57357e-09		2.22	-2.43186e-07		2.7777	-1.00071e-08		4.0241	-7.2642e-09
	2.78035	-1.13028e-06		4.4238	-8.77525e-09		2.77605	-7.79873e-07		4.12475	1.58116e-08		2.23	-1.05683e-06		4.1234	1.70889e-08		2.23	-8.97225e-07		2.7755	-2.55089e-08		4.1238	-2.45204e-08		2.23	-4.83759e-07		2.6789	1.59699e-08		2.23	-2.3612e-07		2.68045	-1.01579e-08		4.1215	9.771e-09
	2.6762	-1.15946e-06		4.5239	-1.53435e-08		2.6772	-8.36528e-07		4.22235	1.81057e-08		2.24	-1.05232e-06		4.22275	1.67872e-09		2.24	-8.92265e-07		2.678	-1.44257e-08		4.2236	3.26107e-09		2.24	-4.77346e-07		2.6187	-1.10283e-08		2.24	-2.28836e-07		2.57015	-1.80415e-08		4.2228	6.2458e-09
	2.57885	-1.21736e-06		4.6224	9.59432e-09		2.5787	-8.86169e-07		4.32385	6.25502e-09		2.25	-1.04779e-06		4.3232	7.92738e-09		2.25	-8.87277e-07		2.5776	-1.0679e-07		4.32485	2.32889e-08		2.25	-4.70846e-07		2.4778	-9.65254e-09		2.25	-2.21312e-07		2.4792	-1.07499e-09		4.3311	2.39921e-08
	2.4783	-1.24e-06		4.7262	-5.9486e-09		2.4793	-9.68902e-07		4.522	1.01759e-08		2.26	-1.04324e-06		4.4207	-9.23017e-10		2.26	-8.82262e-07		2.4774	-2.40023e-07		4.41925	1.66897e-08		2.26	-4.64255e-07		2.37935	-6.00997e-08		2.26	-2.13523e-07		2.376	-2.5654e-08		4.42835	2.36216e-08
	2.3774	-1.26759e-06		4.8219	-5.59192e-09		2.37725	-1.00552e-06		4.6215	-1.13975e-08		2.27	-1.03867e-06		4.52035	1.44154e-08		2.27	-8.77217e-07		2.38185	-3.63774e-07		4.521	4.3063e-08		2.27	-4.57569e-07		2.2777	-1.74818e-07		2.27	-2.0544e-07		2.2778	-2.1639e-08		4.5215	2.46849e-08
	2.27765	-1.2718e-06		4.921	1.85934e-08		2.2779	-1.05304e-06		4.7207	-1.62904e-08		2.28	-1.03408e-06		4.6212	1.78059e-08		2.28	-8.72144e-07		2.27895	-4.27661e-07		4.62325	2.07039e-08		2.28	-4.50784e-07		2.1781	-2.90518e-07		2.28	-1.97024e-07		2.1759	-1.74558e-08		4.622	-2.3108e-09
	2.1787	-1.31485e-06		5.00015	-7.12933e-10		2.1747	-1.1118e-06		4.824	4.50563e-09		2.29	-1.02947e-06		4.73675	1.45231e-08		2.29	-8.6704e-07		2.17555	-5.10757e-07		4.72195	-1.91666e-09		2.29	-4.43896e-07		2.08515	-3.32681e-07		2.29	-1.88233e-07		2.0727	-3.67654e-08		4.72265	7.6175e-09
	2.07925	-1.30405e-06					2.07875	-1.1313e-06		4.9225	1.26217e-08		2.3	-1.02483e-06		4.82335	-1.20297e-08		2.3	-8.61907e-07		2.07745	-5.74754e-07		4.82375	3.80192e-08		2.3	-4.36898e-07		1.9782	-3.71542e-07		2.3	-1.79011e-07		1.97535	-1.27897e-07		4.82225	1.19515e-08
	1.98155	-1.32489e-06					1.97835	-1.15159e-06		4.99975	5.96165e-09		2.31	-1.02018e-06		4.92355	3.1436e-08		2.31	-8.56742e-07		1.9775	-6.33067e-07		4.92495	2.65248e-08		2.31	-4.29787e-07		1.8788	-4.16324e-07		2.31	-1.69287e-07		1.8774	-1.77215e-07		4.92115	-2.3415e-09
	1.8767	-1.35965e-06					1.8782	-1.18212e-06					2.32	-1.01551e-06		5.0008	1.17333e-08		2.32	-8.51547e-07		1.8786	-6.73638e-07		5.0003	2.86587e-08		2.32	-4.22556e-07		1.79915	-4.46867e-07		2.32	-1.5897e-07		1.8	-2.45049e-07		5.0014	-1.1691e-09
	1.80025	-1.36583e-06					1.8003	-1.21182e-06					2.33	-1.01081e-06					2.33	-8.46319e-07		1.8002	-7.12805e-07					2.33	-4.15199e-07					2.33	-1.47935e-07
													2.34	-1.00609e-06					2.34	-8.41059e-07								2.34	-4.07709e-07					2.34	-1.36007e-07
													2.35	-1.00135e-06					2.35	-8.35766e-07								2.35	-4.0008e-07					2.35	-1.22927e-07
													2.36	-9.96592e-07					2.36	-8.30439e-07								2.36	-3.92302e-07					2.36	-1.08279e-07
													2.37	-9.91807e-07					2.37	-8.25078e-07								2.37	-3.84366e-07					2.37	-9.13097e-08
													2.38	-9.86999e-07					2.38	-8.19682e-07								2.38	-3.76263e-07					2.38	-7.0361e-08
													2.39	-9.82167e-07					2.39	-8.1425e-07								2.39	-3.67982e-07					2.39	-3.95459e-08
													2.4	-9.77311e-07					2.4	-8.08781e-07								2.4	-3.5951e-07
													2.41	-9.72431e-07					2.41	-8.03275e-07								2.41	-3.50834e-07
													2.42	-9.67526e-07					2.42	-7.97731e-07								2.42	-3.41937e-07
													2.43	-9.62597e-07					2.43	-7.92149e-07								2.43	-3.32803e-07
													2.44	-9.57642e-07					2.44	-7.86527e-07								2.44	-3.23411e-07
													2.45	-9.52661e-07					2.45	-7.80864e-07								2.45	-3.13738e-07
													2.46	-9.47654e-07					2.46	-7.7516e-07								2.46	-3.03757e-07
													2.47	-9.4262e-07					2.47	-7.69414e-07								2.47	-2.93436e-07
													2.48	-9.3756e-07					2.48	-7.63624e-07								2.48	-2.82739e-07
													2.49	-9.32472e-07					2.49	-7.5779e-07								2.49	-2.71622e-07
													2.5	-9.27356e-07					2.5	-7.51911e-07								2.5	-2.60029e-07
													2.51	-9.22211e-07					2.51	-7.45986e-07								2.51	-2.47895e-07
													2.52	-9.17038e-07					2.52	-7.40013e-07								2.52	-2.35135e-07
													2.53	-9.11836e-07					2.53	-7.33992e-07								2.53	-2.21642e-07
													2.54	-9.06603e-07					2.54	-7.2792e-07								2.54	-2.07273e-07
													2.55	-9.01341e-07					2.55	-7.21798e-07								2.55	-1.9183e-07
													2.56	-8.96047e-07					2.56	-7.15623e-07								2.56	-1.7503e-07
													2.57	-8.90722e-07					2.57	-7.09395e-07								2.57	-1.56436e-07
													2.58	-8.85364e-07					2.58	-7.03111e-07								2.58	-1.35311e-07
													2.59	-8.79975e-07					2.59	-6.96771e-07								2.59	-1.10208e-07
													2.6	-8.74552e-07					2.6	-6.90372e-07								2.6	-7.73472e-08
													2.61	-8.69095e-07					2.61	-6.83914e-07
													2.62	-8.63603e-07					2.62	-6.77394e-07
													2.63	-8.58077e-07					2.63	-6.70811e-07
													2.64	-8.52515e-07					2.64	-6.64162e-07
													2.65	-8.46916e-07					2.65	-6.57447e-07
													2.66	-8.4128e-07					2.66	-6.50661e-07
													2.67	-8.35606e-07					2.67	-6.43805e-07
													2.68	-8.29893e-07					2.68	-6.36874e-07
													2.69	-8.2414e-07					2.69	-6.29868e-07
													2.7	-8.18347e-07					2.7	-6.22782e-07
													2.71	-8.12513e-07					2.71	-6.15615e-07
													2.72	-8.06637e-07					2.72	-6.08364e-07
													2.73	-8.00717e-07					2.73	-6.01025e-07
													2.74	-7.94754e-07					2.74	-5.93595e-07
													2.75	-7.88745e-07					2.75	-5.86071e-07
													2.76	-7.8269e-07					2.76	-5.7845e-07
													2.77	-7.76588e-07					2.77	-5.70726e-07
													2.78	-7.70437e-07					2.78	-5.62897e-07
													2.79	-7.64238e-07					2.79	-5.54957e-07
													2.8	-7.57987e-07					2.8	-5.46902e-07
													2.81	-7.51684e-07					2.81	-5.38726e-07
													2.82	-7.45328e-07					2.82	-5.30425e-07
													2.83	-7.38918e-07					2.83	-5.21991e-07
													2.84	-7.32451e-07					2.84	-5.13419e-07
													2.85	-7.25927e-07					2.85	-5.04701e-07
													2.86	-7.19344e-07					2.86	-4.9583e-07
													2.87	-7.12699e-07					2.87	-4.86798e-07
													2.88	-7.05993e-07					2.88	-4.77594e-07
													2.89	-6.99222e-07					2.89	-4.6821e-07
													2.9	-6.92384e-07					2.9	-4.58634e-07
													2.91	-6.85479e-07					2.91	-4.48853e-07
													2.92	-6.78503e-07					2.92	-4.38855e-07
													2.93	-6.71455e-07					2.93	-4.28624e-07
													2.94	-6.64332e-07					2.94	-4.18142e-07
													2.95	-6.57132e-07					2.95	-4.0739e-07
													2.96	-6.49852e-07					2.96	-3.96347e-07
													2.97	-6.42489e-07					2.97	-3.84988e-07
													2.98	-6.35041e-07					2.98	-3.73283e-07
													2.99	-6.27505e-07					2.99	-3.61199e-07
													3	-6.19877e-07					3	-3.48696e-07
													3.01	-6.12154e-07					3.01	-3.35728e-07
													3.02	-6.04333e-07					3.02	-3.22238e-07
													3.03	-5.96409e-07					3.03	-3.08159e-07
													3.04	-5.88378e-07					3.04	-2.93405e-07
													3.05	-5.80236e-07					3.05	-2.77868e-07
													3.06	-5.71978e-07					3.06	-2.6141e-07
													3.07	-5.63599e-07					3.07	-2.43843e-07
													3.08	-5.55094e-07					3.08	-2.24908e-07
													3.09	-5.46456e-07					3.09	-2.04225e-07
													3.1	-5.3768e-07					3.1	-1.81197e-07
													3.11	-5.28758e-07					3.11	-1.5478e-07
													3.12	-5.19683e-07					3.12	-1.22805e-07
													3.13	-5.10446e-07					3.13	-7.8775e-08
													3.14	-5.01039e-07
													3.15	-4.91452e-07
													3.16	-4.81675e-07
													3.17	-4.71695e-07
													3.18	-4.61499e-07
													3.19	-4.51072e-07
													3.2	-4.40399e-07
													3.21	-4.29461e-07
													3.22	-4.18236e-07
													3.23	-4.06702e-07
													3.24	-3.94832e-07
													3.25	-3.82593e-07
													3.26	-3.69949e-07
													3.27	-3.56858e-07
													3.28	-3.43268e-07
													3.29	-3.29117e-07
													3.3	-3.1433e-07
													3.31	-2.98811e-07
													3.32	-2.82442e-07
													3.33	-2.65064e-07
													3.34	-2.46463e-07
													3.35	-2.26338e-07
													3.36	-2.04241e-07
													3.37	-1.79442e-07
													3.38	-1.50614e-07
													3.39	-1.14759e-07
													3.4	-6.04559e-08

## Sheet: Fig_2_c
Figure 2c
	T=1.8 K			T=2.5 K			T=3 K			T=3.5 K
	Magn Field	rho_parallel		Magn Field	rho_parallel		Magn Field	rho_parallel		Magn Field	rho_parallel
	H/30 mT	Ohmcm		H/30 mT	Ohmcm		H/30 mT	Ohmcm		H/30 mT	Ohmcm
	-0.99905	0.000260111		-0.99925	0.0002601		-1.00196	0.000260177		-0.93594	0.000260214
	-0.93553	0.000260135		-0.9349	0.000260208		-0.93469	0.00026016		-0.86826	0.000260125
	-0.86763	0.000260218		-0.86888	0.000260181		-0.86805	0.000260181		-0.80015	0.000260087
	-0.8014	0.000260247		-0.73476	0.000260213		-0.80182	0.000260197		-0.73601	0.000260139
	-0.73518	0.000260248		-0.66811	0.000260156		-0.73559	0.00026015		-0.66874	0.000260159
	-0.66749	0.000260264		-0.60168	0.000260195		-0.60251	0.000260101		-0.6021	0.000260131
	-0.60189	0.000260338		-0.53524	0.000260267		-0.53524	0.000260059		-0.46797	0.000260132
	-0.53545	0.000260402		-0.4686	0.000260343		-0.46839	0.000260216		-0.40112	0.000260159
	-0.46797	0.000260546		-0.40153	0.000260309		-0.40216	0.000260149		-0.33552	0.000260128
	-0.4007	0.000260728		-0.33468	0.000260452		-0.26887	0.000260137		-0.26866	0.000260124
	-0.33531	0.000261003		-0.20202	0.000260932		-0.20202	0.000260247		-0.13454	0.000260141
	-0.26741	0.000261321		-0.06956	0.000261501		-0.13558	0.000260379		-0.06873	0.000260234
	-0.20098	0.000261718		0	0.000261695		-0.06769	0.0002605		0	0.00026017
	-0.13537	0.00026182		0.06477	0.000261692		0	0.000260722		0.06456	0.000260203
	-0.0681	0.000261829		0.13183	0.000261569		0.06373	0.000260672		0.19764	0.000260164
	0	0.000261967		0.19744	0.000261318		0.13246	0.000260521		0.26554	0.000260127
	0.06665	0.000261966		0.26616	0.000260928		0.19889	0.000260228		0.33114	0.000260157
	0.13329	0.000261887		0.33093	0.000260604		0.26429	0.000260168		0.39904	0.000260121
	0.19744	0.000261849		0.39841	0.000260472		0.33114	0.000260124		0.46443	0.000260111
	0.26512	0.000261802		0.46464	0.000260262		0.39841	0.000260141		0.53066	0.000260111
	0.33093	0.000261403		0.53212	0.000260275		0.46589	0.000260104		0.59876	0.000260159
	0.39737	0.000260993		0.59897	0.00026028		0.53087	0.000260044		0.6652	0.000260098
	0.46568	0.000260667		0.66436	0.000260172		0.59772	0.000260152		0.73143	0.00026014
	0.53066	0.000260507		0.73122	0.000260157		0.66478	0.000260191		0.79807	0.000260122
	0.59814	0.000260345		0.79765	0.000260121		0.73205	0.000260076		0.86409	0.000260107
	0.66541	0.000260278		0.86513	0.000260055		0.86409	0.000260114		0.93157	0.000260089
	0.73101	0.000260263		0.93094	0.00026015		0.93115	0.000260089		0.99842	0.00026017
	0.7989	0.000260263		0.9978	0.000260118		0.99842	0.00026014		0.99801	0.0002602
	0.8643	0.000260167								0.93136	0.000260083
	0.99822	0.000260157								0.86472	0.000260088
	0.99801	0.000260176								0.7987	0.000260135
	0.93074	0.00026019								0.6652	0.000260102
	0.86409	0.000260149								0.59793	0.000260106
	0.79745	0.000260126								0.53232	0.000260117
										0.46547	0.000260106
										0.398	0.00026011
										0.33135	0.000260098
										0.26471	0.00026005
										0.19723	0.000260116
										0.06456	0.000260178
										0	0.000260219
										-0.06748	0.000260158
										-0.13621	0.000260188
										-0.20077	0.000260166
										-0.26825	0.00026007
										-0.40133	0.000260129
										-0.4686	0.00026012
										-0.53524	0.000260158
										-0.60147	0.00026012
										-0.66895	0.000260079
										-0.7358	0.000260134
										-0.8014	0.000260132
										-0.86867	0.000260145
										-0.93469	0.000260112
										-1.00238	0.000260144

## Sheet: Fig_2_d
Figure 2d
	T=1.8 K			T=1.8 K	line (theory)		T=2.3 K			T=2.3 K	line (theory)		T=2.5 K			T=2.5 K	line (theory)		T=3 K			T=3 K	line (theory)		T=3.5 K			T=4.0 K
	Magn Field	rho_perp		Magn Field	rho_perp		Magn Field	rho_perp		Magn Field	rho_perp		Magn Field	rho_perp		Magn Field	rho_perp		Magn Field	rho_perp		Magn Field	rho_perp		Magn Field	rho_perp		Magn Field	rho_perp
	H/120 mT	Ohmcm		H/120 mT	Ohmcm		H/120 mT	Ohmcm		H/120 mT	Ohmcm		H/120 mT	Ohmcm		H/120 mT	Ohmcm		H/120 mT	Ohmcm		H/120 mT	Ohmcm		H/120 mT	Ohmcm		H/120 mT	Ohmcm
	1.66659	1.96608e-08		1.0004	-1.21417e-08		1.66664	-7.72523e-10		0.74996	-1.0036e-08		1.66674	4.80943e-09		0.58351	2.39476e-08		1.6668	2.91206e-08		-0.19238	-2.36855e-07		0	-5.72888e-07		1.66643	-5.88073e-09
	1.58349	1.46434e-08		0.91683	-1.02984e-07		1.58328	1.25347e-08		0.66702	-9.75851e-08		1.66664	-1.42525e-09		0.50062	-6.83412e-08		1.66638	1.99234e-08		-0.18405	-3.6363e-07		0.08351	-2.66421e-07		1.58313	2.36356e-08
	1.50003	1.52229e-08		0.83358	-1.93487e-07		1.49987	-5.05384e-09		0.58361	-1.85629e-07		1.58328	2.45773e-08		0.41674	-1.61731e-07		1.58328	2.44761e-08		-0.17571	-4.5275e-07		0.16692	-1.52935e-09		1.49966	-1.64303e-09
	1.41703	3.70673e-08		0.75001	-2.84329e-07		1.41683	1.66225e-08		0.50046	-2.73398e-07		1.49992	1.17815e-09		0.33333	-2.80976e-07		1.49987	4.16067e-08		-0.16738	-5.23801e-07		0.25028	-3.67457e-10		1.41667	-1.19398e-08
	1.33331	3.17251e-08		0.66712	-3.74436e-07		1.33342	3.07746e-09		0.417	-3.61498e-07		1.41672	3.13093e-08		0.25007	-7.784e-07		1.41657	4.31892e-08		-0.15905	-5.83423e-07		0.33328	8.15561e-09		1.333	1.74569e-08
	1.2498	2.75327e-08		0.58361	-4.65222e-07		1.24995	1.3164e-08		0.33354	-5.25816e-07		1.33316	2.21806e-08		0.16698	-9.9091e-07		1.33326	2.96846e-08		-0.15071	-6.34844e-07		0.41674	2.21885e-09		1.24954	-8.25784e-09
	1.16701	2.39757e-08		0.5003	-5.55781e-07		1.16696	-4.92131e-09		0.25033	-8.89775e-07		1.24969	6.61108e-09		0.08346	-1.09946e-06		1.24964	5.03371e-09		-0.14238	-6.79927e-07		0.5003	-1.53232e-08		1.1667	3.97871e-09
	1.08334	2.51434e-08		0.41684	-6.4651e-07		1.08339	-1.18044e-08		0.16703	-1.07724e-06		1.16665	1.15789e-08		0	-1.13331e-06		1.16665	2.61872e-08		-0.13405	-7.19863e-07		0.58345	-1.16658e-09		1.08308	-5.23582e-09
	1.0004	8.711e-09		0.33348	-8.2242e-07		1.00004	-6.90374e-09		0.08377	-1.17554e-06		1.08329	2.58188e-08		-0.0831	-1.09976e-06		1.08339	1.94614e-08		-0.12571	-7.5547e-07		0.66702	-7.00281e-09		0.99983	1.05034e-08
	0.91683	-1.09021e-07		0.25033	-1.0646e-06		0.91683	-1.9724e-10		0	-1.20679e-06		1.00004	3.20281e-08		-0.16646	-9.9186e-07		0.99993	3.49846e-08		-0.11738	-7.87336e-07		0.83327	-2.30615e-09		0.91657	1.06372e-08
	0.83358	-2.18318e-07		0.16698	-1.20866e-06		0.83348	2.99867e-09		-0.08289	-1.17621e-06		0.91668	-2.89237e-08		-0.24976	-7.79488e-07		0.91683	3.15988e-08		-0.10905	-8.15897e-07		0.91668	1.44142e-08		0.83316	2.55382e-08
	0.75001	-2.88699e-07		0.08367	-1.28741e-06		0.74996	1.70437e-08		-0.1664	-1.07827e-06		0.83337	4.28654e-10		-0.33302	-2.84957e-07		0.83322	2.25824e-08		-0.10071	-8.41492e-07		1.00019	-4.31318e-09		0.74975	7.16646e-09
	0.66712	-3.71388e-07		0	-1.31276e-06		0.66702	-3.18216e-08		-0.24955	-8.92097e-07		0.74996	2.2084e-08		-0.41653	-1.61963e-07		0.74991	-7.82308e-10		-0.09238	-8.64384e-07		1.08319	-3.36557e-09		0.66676	1.77448e-09
	0.58361	-4.53885e-07		-0.08299	-1.28783e-06		0.58361	-1.51649e-07		-0.33276	-5.31034e-07		0.66681	-1.16474e-08		-0.49973	-6.93266e-08		0.66697	2.26632e-08		-0.08405	-8.84782e-07		1.16665	-1.80612e-09		0.58335	3.26472e-08
	0.5003	-5.53191e-07		-0.16646	-1.20934e-06		0.50046	-2.7142e-07		-0.41632	-3.62212e-07		0.58351	1.48374e-09		-0.58309	2.34837e-08		0.58351	1.45894e-08		-0.07571	-9.02855e-07		1.24959	-1.01571e-08		0.5001	2.60008e-08
	0.41684	-6.60355e-07		-0.24966	-1.0661e-06		0.417	-4.1518e-07		-0.49968	-2.74223e-07		0.50062	-2.36782e-08					0.5003	1.9906e-08		-0.06738	-9.18741e-07		1.33326	-3.9214e-09		0.41658	7.4448e-09
	0.33348	-8.87702e-07		-0.33338	-8.22818e-07		0.33354	-6.31933e-07		-0.58288	-1.86399e-07		0.41674	-1.8393e-07					0.41674	1.53328e-08		-0.05905	-9.32552e-07		1.41657	1.06911e-08		0.33307	1.02667e-08
	0.25033	-9.86656e-07		-0.41622	-6.4719e-07		0.25033	-8.67746e-07		-0.66624	-9.84098e-08		0.33333	-4.38563e-07					0.33328	8.7107e-09		-0.05071	-9.44378e-07		1.49987	-1.62458e-10		0.25018	2.16475e-08
	0.16698	-1.1961e-06		-0.49973	-5.56404e-07		0.16703	-1.03356e-06		-0.74981	-1.02009e-08		0.25007	-7.46631e-07					0.25013	-1.59174e-07		-0.04238	-9.54294e-07		1.58318	-2.08175e-08		0.16692	-8.00168e-09
	0.08367	-1.30083e-06		-0.58345	-4.65392e-07		0.08377	-1.22734e-06					0.16698	-9.21225e-07					0.16687	-5.62166e-07		-0.03405	-9.62358e-07		1.66654	3.50831e-09		0.08325	-1.65318e-09
	0	-1.36285e-06		-0.6664	-3.75229e-07		0	-1.27593e-06					0.08346	-1.15064e-06					0.08367	-9.01646e-07		-0.02571	-9.68616e-07		1.66648	1.35254e-08		0	2.48462e-08
	-0.08299	-1.27497e-06		-0.7497	-2.84669e-07		-0.08289	-1.20184e-06					0	-1.20158e-06					0	-1.01706e-06		-0.01738	-9.73105e-07		1.58323	1.23554e-08		-0.08315	1.13523e-08
	-0.16646	-1.20991e-06		-0.83322	-1.93883e-07		-0.1664	-9.35032e-07					-0.0831	-1.12876e-06					-0.0831	-8.07271e-07		-0.00905	-9.75847e-07		1.49992	1.31317e-08		-0.16687	-7.50466e-09
	-0.24966	-1.01775e-06		-0.91626	-1.03607e-07		-0.24955	-8.35468e-07					-0.16646	-8.86495e-07					-0.16661	-5.18932e-07		-0.0007125	-9.76857e-07		1.41667	5.42732e-09		-0.24992	1.1909e-08
	-0.33338	-8.47975e-07		-0.99983	-1.27645e-08		-0.33276	-5.64955e-07					-0.24976	-6.88624e-07					-0.24971	-7.63454e-08		0.00762	-9.76142e-07		1.33305	2.11594e-08		-0.33307	4.79703e-09
	-0.41622	-6.14944e-07					-0.41632	-3.71574e-07					-0.33302	-3.76358e-07					-0.33276	-1.17142e-08		0.01595	-9.73697e-07		1.24964	1.94547e-08		-0.41653	-5.28888e-09
	-0.49973	-5.01474e-07					-0.49968	-2.28169e-07					-0.41653	-1.54345e-07					-0.41653	1.58456e-08		0.02429	-9.69509e-07		1.16654	3.35408e-08		-0.49984	1.7978e-08
	-0.58345	-4.09488e-07					-0.58288	-7.22973e-08					-0.49973	-7.67584e-09					-0.49978	5.40924e-09		0.03262	-9.63555e-07		1.08334	9.19766e-09		-0.58309	2.03612e-08
	-0.6664	-3.32819e-07					-0.66624	-1.35968e-08					-0.58309	6.13663e-09					-0.58319	2.15114e-08		0.04095	-9.55803e-07		0.99993	1.43471e-08		-0.6665	3.91796e-09
	-0.7497	-2.53078e-07					-0.74981	9.69383e-09					-0.66634	2.71788e-08					-0.6664	4.01978e-08		0.04929	-9.46207e-07		0.91663	3.86919e-08		-0.74965	1.14948e-08
	-0.83322	-1.75933e-07					-0.83275	-2.00671e-08					-0.75007	3.02322e-08					-0.74986	3.04691e-08		0.05762	-9.34713e-07		0.83327	1.25311e-08		-0.83285	-6.46226e-09
	-0.91626	-8.6312e-08					-0.91616	1.64185e-08					-0.83327	1.8512e-08					-0.83316	1.68937e-08		0.06595	-9.21247e-07		0.75017	2.70525e-08		-0.91642	3.42411e-09
	-0.99983	-4.13827e-09					-0.99957	1.6484e-08					-0.91642	9.58472e-09					-0.91621	8.39595e-09		0.07429	-9.05723e-07		0.66681	-1.68206e-08		-0.99978	-2.1522e-08
	-1.08324	2.27219e-08					-1.08303	-7.57251e-10					-0.99962	-1.12681e-08					-0.99972	4.32612e-09		0.08262	-8.88033e-07		0.5834	1.49168e-08		-1.08293	-3.8436e-10
	-1.16654	1.74627e-08					-1.16602	-5.30691e-09					-1.08308	7.3452e-09					-1.08319	-6.75532e-09		0.09095	-8.68043e-07		0.50036	4.85869e-09		-1.16639	-1.00128e-09
	-1.24969	4.37403e-08					-1.24964	1.32794e-08					-1.16628	2.55127e-08					-1.16654	2.4187e-08		0.09929	-8.45592e-07		0.41669	8.53031e-09		-1.25001	2.12563e-08
	-1.333	2.24452e-08					-1.33295	1.33865e-08					-1.24985	1.32471e-08					-1.24969	1.8485e-08		0.10762	-8.20476e-07		0.33328	-4.42923e-09		-1.33342	3.63e-09
	-1.4162	-7.50097e-09					-1.41636	-1.144e-08					-1.33331	6.4227e-09					-1.33326	2.49385e-08		0.11595	-7.92443e-07		0.25013	-5.85067e-09		-1.4161	-1.44099e-08
	-1.49966	6.30308e-10					-1.49982	2.99986e-09					-1.41631	2.7397e-08					-1.41641	2.57601e-08		0.12429	-7.61171e-07		0.16698	1.08458e-08		-1.50003	-2.44631e-08
	-1.58323	1.88643e-08					-1.58271	1.28789e-08					-1.49977	1.73821e-08					-1.49987	2.08669e-08		0.13262	-7.2624e-07		0.08362	-2.67747e-07		-1.58302	4.18095e-09
	-1.66654	2.82449e-08					-1.66617	1.1654e-08					-1.58333	-7.36014e-09					-1.58323	1.73852e-08		0.14095	-6.87094e-07		0	-5.72569e-07		-1.66659	-2.07745e-08
													-1.66659	2.06631e-08					-1.66654	2.90833e-08		0.14929	-6.42963e-07		-0.08305	-1.97189e-07		-1.66664	5.10712e-09
																						0.15762	-5.92734e-07		-0.16656	-1.80805e-08		-1.58297	-3.47001e-09
																						0.16595	-5.34692e-07		-0.24971	-1.32357e-08		-1.50003	-1.21539e-08
																						0.17429	-4.65925e-07		-0.33307	-6.33939e-09		-1.41625	-1.16973e-08
																						0.18262	-3.80666e-07		-0.41648	-9.21302e-09		-1.33321	1.39998e-08
																						0.19095	-2.63356e-07		-0.49994	-4.75578e-09		-1.24975	5.93995e-09
																									-0.58304	-2.05597e-08		-1.16665	-2.55214e-08
																									-0.66629	-9.32008e-10		-1.08329	-1.23628e-08
																									-0.74955	-7.07561e-09		-0.99978	-1.79022e-08
																									-0.83301	-3.48246e-08		-0.91642	-1.78495e-08
																									-0.91647	-2.2203e-09		-0.83296	-1.07456e-08
																									-0.99967	1.89987e-08		-0.7497	-5.91045e-09
																									-1.08298	1.65718e-08		-0.66666	-1.9082e-08
																									-1.16634	4.15914e-09		-0.58319	-1.44775e-08
																									-1.24949	1.53996e-08		-0.49994	-1.87172e-08
																									-1.333	7.48912e-09		-0.41643	-1.69793e-08
																									-1.41625	2.65695e-08		-0.33312	-2.79581e-09
																									-1.49945	6.91969e-09		-0.24992	-5.65998e-09
																									-1.58297	-4.81876e-09		-0.16666	-3.19343e-09
																									-1.66628	2.11444e-08		-0.0832	-1.14895e-08
																									-1.66633	2.32157e-08		0	-6.42245e-09
																									-1.58307	3.99261e-08		0.08362	-3.00377e-09
																									-1.49961	2.12305e-08		0.16677	-4.83395e-09
																									-1.4162	3.35225e-08		0.25002	-1.0949e-08
																									-1.333	-7.60736e-10		0.33328	-2.17036e-08
																									-1.24949	-7.02144e-09		0.41663	-1.00896e-08
																									-1.16644	-3.71261e-09		0.5002	-1.12387e-08
																									-1.08298	1.80486e-08		0.5833	-2.95203e-08
																									-0.99983	-2.48583e-08		0.66702	-1.26217e-08
																									-0.91647	-1.43855e-08		0.74986	1.78734e-10
																									-0.83306	-1.46606e-09		0.83327	-1.33177e-08
																									-0.7497	2.09981e-09		0.91652	-5.81661e-08
																									-0.66671	5.16431e-09		0.99988	-5.49059e-09
																									-0.58314	2.13174e-08		1.08313	-9.99507e-09
																									-0.49994	1.50408e-08		1.1666	-8.75126e-09
																									-0.41658	-2.04645e-10		1.24975	-3.83463e-08
																									-0.33322	2.47811e-08		1.33331	-3.62871e-09
																									-0.24987	3.39581e-08		1.41657	-4.65132e-08
																									-0.16666	2.08435e-08		1.50013	1.14964e-09
																									-0.08325	-2.29303e-07		1.58318	2.3585e-08
																									0	-5.59997e-07		1.66638	1.14227e-08
																									0.08336	-2.33706e-07
																									0.16677	1.43996e-08
																									0.24997	1.3471e-08
																									0.33312	1.49071e-08
																									0.41658	-1.04556e-08
																									0.50025	-2.18354e-09
																									0.58325	9.42494e-09
																									0.66681	8.62184e-09
																									0.74986	1.81069e-08
																									0.83316	2.50931e-08
																									0.91663	-1.6872e-08
																									0.99988	1.38493e-08
																									1.08329	-1.69167e-08
																									1.16665	-2.80597e-09
																									1.24964	-6.32001e-09
																									1.33295	-1.0331e-08
																									1.41651	9.55267e-09
																									1.49972	-9.95213e-09
																									1.58323	-2.9363e-08
																									1.66633	-1.81359e-08

## Sheet: Fig3
Figure 3
	Experimental data						Broken line (theory)			Red line (theory)	Blue line (theory)
	Temperature	Magnetic field	T Error+/-	H/H0 Error+/-		Temperature	Magnetic field		Temperature	Magnetic field	Magnetic field
	Kelvin	H/H0	Kelvin			Kelvin	H/H0		Kelvin	H/H0	H/H0
	Upper data points between I/FO phase and FL/Gamma 5g phase
	0.1	0.159		0.009		2	0		0.1	0.17731	0.0832
	0.25	0.161		0.012		2.05	0.00738		0.25	0.17267	0.08144
	0.3	0.155		0.012		2.1	0.0123		0.3	0.17109	0.08084
	0.4	0.157		0.009		2.15	0.01575		0.4	0.16789	0.07964
	0.5	0.157		0.01		2.2	0.01857		0.5	0.16463	0.07841
	0.6	0.158		0.007		2.25	0.02101		0.6	0.16131	0.07717
	1.2	0.1445		0.015		2.3	0.0232		1.2	0.1397	0.06924
	1.6	0.1275		0.001		2.35	0.0252		1.6	0.1232	0.06341
	1.8	0.12		0.009		2.4	0.02705		1.8	0.11407	0.06028
	1.8	0.122		0.008		2.45	0.02878		1.8	0.11407	0.06028
	2	0.12	0.1			2.5	0.03041		2.09	0.09934	0.05543
	2	0.108		0.008		2.55	0.03197		2	0.10413	0.05698
	2.09	0.1	0.09			2.6	0.03344		2.4	0.08067	0.04973
	2.3	0.083		0.007		2.65	0.03486		2.43	0.07863	0.04914
	2.4	0.0804	0.1			2.7	0.03622		2.5	0.07364	0.04774
	2.43	0.07	0.05			2.75	0.03753		2.5	0.07364	0.04774
	2.5	0.0575		0.008		2.8	0.0388		2.65	0.06162	0.0446
	2.5	0.063		0.007		2.85	0.04003		2.69	0.058	0.04372
	2.65	0.05	0.07			2.9	0.04122		2.84	0.04169	0.04027
	2.69	0.06	0.11			2.95	0.04237		2.94		0.03779
	2.7	0.0456		0.0056		3	0.0435		3		0.03622
	2.84	0.0396	0.04			3.05	0.0446		3.21		0.0301
	2.94	0.04	0.06			3.1	0.04567		3.33		0.02595
	3	0.036		0.006		3.15	0.04672		3.49		0.01908
	3.21	0.03	0.09			3.2	0.04774		3.5		0.01857
	3.3	0.028		0.008		3.25	0.04874		3.64		0.00859
	3.33	0.0204	0.07			3.3	0.04973		3.69		0
	3.49	0.02	0.08			3.35	0.05069		4		0
	3.5	0.019		0.009		3.4	0.05164
	3.5	0.0205		0.007		3.45	0.05256
	3.6	0	0.1			3.5	0.05348
	3.64	0.01	0.05			3.55	0.05437
	3.69	0	0.1			3.6	0.05526
	4	0				3.65	0.05612
	Lower data points between FO phase and I phase					3.678	0.0566
	0.1	0.084		0.013		3.6781	0.05661
	0.3	0.085		0.015		3.7	0.05698
	0.6	0.0815		0.006		3.8	0.05865
	1.8	0.06		0.005		3.9	0.06028
	2	0.06		0.005		4	0.06186
	2.3	0.05		0.005		4.1	0.06341
						4.2	0.06491
						4.3	0.06639
						4.4	0.06783
						4.5	0.06924

## Sheet: Fig_4a
Figure 4a
		T=2K	T=2.5K	T=3K	T=3.5K	T=4K	T=4.5K	T=5K
	lattice spacing d	I(T)-I(10)	I(T)-I(10)	I(T)-I(10)	I(T)-I(10)	I(T)-I(10)	I(T)-I(10)	I(T)-I(10)
	Angstroem	arb. units	arb. units	arb. units	arb. units	arb. units	arb. units	arb. units
	0.60057	128.735	87.5972	80.7555	102.664	67.8208	89.1343	63.3358
	0.60129	125.723	172.747	84.3731	191.649	48.4459	74.4206	110.016
	0.60201	150.729	289.225	131.669	202.532	105.048	69.5997	104.216
	0.60274	156.527	278.129	76.0791	139.378	107.927	50.5363	25.1909
	0.60346	161.364	211.756	29.5112	89.352	80.5694	59.0072	-2.34433
	0.60419	206.567	276.086	221.591	169.402	121.187	155.609	188.452
	0.60491	47.2122	95.2692	200.605	90.1994	-6.99893	65.2574	-26.7351
	0.60564	-6.24471	143.439	166.357	27.1377	0.46421	93.9794	77.8357
	0.60636	-49.9477	109.11	82.135	-28.3593	-60.729	37.3417	18.0136
	0.60709	-47.1012	55.1718	10.2462	-26.5167	-70.1035	-30.8847	-53.3321
	0.60782	-13.6618	32.4531	-21.6709	-2.52179	-42.1061	-50.7583	-96.33
	0.60855	16.1616	50.697	-12.8571	-13.078	-39.642	-2.57078	-111.506
	0.60928	37.4602	-63.9002	-13.3138	-44.7099	-96.6054	-29.3481	-82.6981
	0.61001	107.019	110.09	27.2235	-17.3513	-51.5421	-26.1031	0.67831
	0.61075	67.2941	-54.1007	-33.4326	-86.837	-72.4253	-54.5085	-50.9018
	0.61148	8.78018	-124.252	-61.9195	-102.728	-93.2862	-102.583	-121.171
	0.61221	-16.7536	-85.981	-47.3937	-87.6234	-87.6283	-94.9055	-119.619
	0.61295	-4.6551	-19.7233	-3.87714	-64.7515	-50.5307	-23.7435	-50.7689
	0.61368	-8.45768	-38.9785	39.1408	-27.2455	-4.93046	12.6431	-38.8163
	0.61442	-73.5689	-42.3619	-111.755	-78.7027	-88.2818	-143.572	-91.1118
	0.61516	-90.1387	-58.2005	-101.221	-126.966	-91.1563	-107.02	-60.3983
	0.6159	-16.0336	2.3862	14.2941	-84.4759	-23.7896	-44.1511	-0.79088
	0.61664	24.0754	44.2768	43.8466	-72.6813	-1.80817	16.993	-2.13488
	0.61738	41.6853	94.7698	20.4733	-47.2205	10.7565	64.2368	-15.035
	0.61812	73.6315	145.377	14.5651	24.4822	55.0476	91.7568	3.3122
	0.61886	108.171	50.2119	8.99527	44.0566	76.7026	94.8281	-11.1552
	0.6196	63.3334	-3.01032	25.273	8.1521	-4.88433	75.8184	29.4698
	0.62035	22.3272	11.5269	30.4283	25.8294	-14.579	53.3779	77.0575
	0.62109	-53.5264	39.5998	22.744	15.6487	-60.1295	18.4086	49.9557
	0.62184	-32.7465	-9.41454	-12.0413	10.3478	-85.6668	-12.1249	-16.5446
	0.62258	20.0982	-56.5906	-44.5638	-22.3577	-69.5996	-48.6267	-48.5253
	0.62333	37.9659	-19.8294	-32.1815	-54.7257	-24.3022	-69.9442	-18.4868
	0.62408	54.5013	72.1282	39.8512	31.3044	13.4802	-11.8567	14.6186
	0.62483	18.5403	2.03532	-33.6971	48.7947	67.3144	27.1723	43.0015
	0.62558	-38.9889	-7.83736	-58.3179	-116.218	-53.0901	-61.1065	-19.8754
	0.62633	47.9766	38.2945	0.45094	-39.9244	-34.9641	-25.8315	17.3198
	0.62708	49.0647	-0.82209	-25.2673	-11.9368	-14.6096	-19.5984	-4.88416
	0.62783	-12.4862	-40.8426	-59.3239	-25.315	-20.1711	-31.1091	-26.3135
	0.62859	-69.9803	-23.5532	-52.3688	-25.5548	-55.0444	-29.1984	-20.9015
	0.62934	-84.2554	12.4683	-31.472	-5.83498	-101.472	-16.192	-20.9792
	0.6301	-80.9108	-62.5835	-64.6017	-66.2614	-108.352	-58.2895	-53.806
	0.63085	-68.0246	-28.8712	-155.615	-71.5104	-68.5061	-138.195	-164.026
	0.63161	-6.27642	-14.3286	-58.2493	2.09254	11.2124	-12.5236	-59.066
	0.63237	12.6902	-128.33	-14.4053	26.2543	-9.49604	-3.38249	-62.9031
	0.63313	82.3454	-4.06349	119.082	50.2078	-2.96394	-19.793	29.4218
	0.63389	250.528	245.245	327.877	226.401	165.074	159.326	264.238
	0.63465	391.884	377.522	406.084	352.309	362.71	342.113	412.566
	0.63541	334.087	310.294	235.387	191.202	316.213	226.532	271.027
	0.63617	121.876	276.203	136.588	110.615	-5.7284	90.4534	116.395
	0.63694	17.7799	37.7627	26.9186	28.2029	-6.1654	-15.7332	76.1399
	0.6377	45.8232	144.016	62.8817	14.2919	17.9573	32.9944	81.2293
	0.63847	123.922	149.732	102.38	52.5694	80.234	42.8642	46.9542
	0.63923	40.4663	40.9567	51.4707	29.8474	6.02079	-16.2208	-22.147
	0.64	-9.68943	-15.51	-1.82787	28.7273	-53.1902	-41.7667	-35.94
	0.64077	-1.92673	-28.402	10.1335	27.0797	-43.983	-63.9842	-30.011
	0.64154	-4.21672	-58.9226	41.4498	-8.20932	-27.6408	-75.4962	-59.4424
	0.64231	-27.5356	-70.7873	5.80526	-26.8516	-49.5492	-5.16074	-79.5323
	0.64308	-17.2236	43.225	2.76352	43.6979	10.5583	2.66456	36.1857
	0.64385	-21.2984	14.2252	-34.5293	0.29071	-31.7344	-9.5565	54.4496
	0.64463	54.3695	77.3667	27.4215	18.1335	-3.00983	23.228	10.4072
	0.6454	97.6162	118.089	133.177	50.653	37.006	27.6906	-13.2309
	0.64617	58.9518	75.252	88.9762	11.1515	11.1753	-22.317	7.98681
	0.64695	4.96565	4.31003	33.4607	-39.4363	-21.0791	-55.9508	0.03892
	0.64773	-17.1902	-10.2693	12.5421	-45.4768	-38.4213	-54.7248	-8.3858
	0.6485	6.03568	39.2207	9.29574	-19.4381	-39.4283	-35.2308	1.6723
	0.64928	40.9515	82.8265	18.8087	-1.67414	-6.27741	-7.89821	11.9603
	0.65006	17.9117	63.121	41.0014	5.63413	60.6062	12.9826	12.9361
	0.65084	-38.5653	-4.37561	-14.5864	-28.4685	-6.01586	-89.4086	-108.051
	0.65162	27.6437	21.4921	27.04	33.8329	25.844	18.3906	-81.8033
	0.65241	10.4307	56.0926	81.8264	69.3836	53.5335	41.8954	-55.9844
	0.65319	-61.4076	-5.16015	-33.809	-22.433	-24.5509	-62.141	-116.657
	0.65397	-52.6497	-51.9498	-50.761	-30.958	-22.7652	-91.4864	-99.5833
	0.65476	1.8478	-83.3101	-52.4719	-22.6641	-24.547	-108.524	-100.832
	0.65554	57.5962	1.43799	11.8393	35.1872	19.1012	-25.7877	-51.937
	0.65633	81.965	75.7661	70.6122	95.832	63.4554	79.8146	19.2003
	0.65712	65.0744	56.1658	84.6685	88.5355	55.2372	97.3726	38.0635
	0.65791	33.9589	79.0371	143.043	51.6466	50.8865	86.4133	47.6495
	0.6587	34.9192	55.6939	120.61	39.3575	38.8646	59.2371	79.2954
	0.65949	54.023	55.4158	117.677	74.0924	117.089	23.0811	28.0933
	0.66028	118.634	159.689	145.611	87.2228	75.5834	10.7286	-11.1865
	0.66107	-3.62381	48.0714	42.3817	-9.3745	-38.5002	-33.6323	129.883
	0.66187	-49.0755	-33.2672	13.533	13.9212	3.43466	-40.7199	10.4618
	0.66266	58.8242	37.185	93.0828	98.9096	80.2112	14.6516	43.121
	0.66346	52.986	46.5906	51.6966	55.0686	48.0742	39.9229	33.2714
	0.66425	3.50226	17.4462	11.0176	34.7622	15.6086	41.1385	1.83935
	0.66505	7.07981	15.0872	26.673	99.4536	30.3431	46.2625	11.6843
	0.66585	40.9132	28.4851	21.3311	94.2348	27.6136	25.6436	-28.1803
	0.66665	54.3137	45.8931	17.712	-3.99575	-14.0097	-14.0779	-110.989
	0.66745	79.8416	79.4641	80.7082	-24.0852	-16.9424	-3.93376	-82.3039
	0.66825	149.246	82.4297	66.7547	-16.3753	44.1335	31.5097	-47.2777
	0.66905	96.8255	92.7058	86.4031	-0.99926	69.7211	55.2367	-59.4432
	0.66986	171.668	136.207	77.1145	149.947	118.587	40.0629	-6.85419
	0.67066	155.446	62.5507	109.885	114.412	-13.2136	46.2803	65.6697
	0.67146	111.528	224.578	157.591	178.292	-58.9672	38.7289	-27.9133
	0.67227	144.274	51.2503	15.4745	-42.9256	-56.0651	21.1476	-45.7478
	0.67308	100.63	-66.0684	-84.8717	-61.1307	-128.309	29.1894	-78.1148
	0.67389	61.2248	-45.1994	-20.681	-16.8751	-61.7763	25.4232	0.5064
	0.67469	39.6423	-70.6272	-4.04769	-26.5493	-34.1448	-1.34386	41.535
	0.6755	50.0256	64.1049	5.25099	-3.2817	4.65956	34.329	56.0078
	0.67632	33.3699	126.284	4.93493	-0.89944	40.1999	70.2527	37.1052
	0.67713	44.0378	77.4858	17.7308	-0.75817	38.694	55.1364	40.8731
	0.67794	57.5966	39.5877	54.159	22.0123	26.0069	30.1356	65.3479
	0.67875	2.91925	9.25654	67.7428	-4.97241	26.4284	6.75843	23.279
	0.67957	-4.05256	63.0719	55.3359	-56.0392	27.161	-33.0148	-44.4635
	0.68038	5.42044	71.2837	0.04346	-59.6549	-5.28547	-52.2165	-64.2238
	0.6812	-12.151	40.9997	-11.1851	-1.43874	7.77707	-44.2801	-22.5358
	0.68202	-8.41078	-18.9743	-34.5229	-68.455	-28.6191	-69.4654	-70.9606
	0.68284	25.1445	-5.93738	16.9332	-38.3797	-23.9266	-49.53	-12.1429
	0.68366	53.2021	91.0815	58.7368	20.8133	9.89272	42.0524	58.326
	0.68448	54.5432	180.742	2.59047	16.9655	3.13269	72.2685	-12.7222
	0.6853	-36.8082	64.9135	-49.2719	-65.7166	-60.8618	-19.8834	-35.8814
	0.68612	61.1854	96.9527	36.6663	61.4997	-3.48743	34.243	-10.0135
	0.68695	48.4918	36.6631	35.24	40.5484	52.2893	44.9103	0.62775
	0.68777	42.9636	96.4434	43.0431	-0.56627	-3.56411	21.2991	-19.2033
	0.6886	18.3163	34.4954	49.4525	-16.7214	-84.944	-39.9244	-23.9692
	0.68942	18.8434	-2.81456	59.5618	20.2519	-65.0706	-8.09985	-41.6006
	0.69025	10.6353	-21.612	26.9564	23.42	-9.66254	17.1012	8.68357
	0.69108	-9.18495	-24.8787	2.40038	36.9462	-16.7268	10.1072	30.9482
	0.69191	2.07192	-2.25225	5.53395	40.2857	-81.548	19.6822	-12.9905
	0.69274	60.465	18.5404	30.7779	59.8623	-41.1977	48.2147	21.4846
	0.69357	82.1243	22.798	30.6792	38.2054	48.7995	64.6586	64.5156
	0.6944	21.9354	33.2849	-25.8145	-38.7547	32.8541	27.021	11.1868
	0.69524	-11.3509	9.77821	-58.5251	-39.0915	-24.9171	-43.5121	-27.0772
	0.69607	20.6513	-50.8954	-1.58755	1.16482	-41.7788	-59.7529	-11.0224
	0.69691	16.9834	-47.2362	60.9905	-9.25066	-18.0204	-33.5786	-9.06767
	0.69774	0.876	-11.463	35.3809	-9.74902	27.5684	-9.61679	-19.0835
	0.69858	27.6586	62.894	29.5607	52.4271	76.9686	47.0181	43.9322
	0.69942	37.1513	57.668	69.5742	51.6025	57.5299	23.6001	20.4722
	0.70026	12.5318	19.4618	6.43059	-6.42081	13.3825	-25.8358	-36.9725
	0.7011	42.2072	-10.0413	-1.90562	49.311	-5.14106	16.1547	25.848
	0.70194	32.2545	-6.02464	19.1558	89.2617	42.097	79.0914	81.3016
	0.70278	52.7654	27.4073	50.7462	80.0372	31.2542	82.7729	68.8724
	0.70363	131.432	47.2503	92.4465	107.181	105.817	83.197	88.7194
	0.70447	86.9825	96.6452	53.1465	123.894	91.8776	29.9843	87.9613
	0.70532	77.9921	86.4917	105.086	75.4016	61.7272	11.1369	43.0415
	0.70617	45.642	31.608	7.868	-3.70447	65.3918	-24.018	31.2559
	0.70701	37.6955	-85.9343	-36.7558	-49.5227	-35.534	-30.5997	-71.0644
	0.70786	1.29099	-15.0227	46.6367	10.0505	16.2597	35.0732	-2.4402
	0.70871	22.6571	24.2757	23.4312	-35.9646	-37.8149	-24.7939	20.1257
	0.70956	39.738	-10.5693	25.8738	13.8193	-20.9176	2.555	39.9825
	0.71041	-89.0068	-6.3545	-108.737	-74.9387	-135.402	-97.1395	22.3379
	0.71127	-169.233	-75.7509	-125.8	-98.5774	-139.477	-139.515	-40.0287
	0.71212	-58.209	-260.907	-155.927	-128.728	-206.146	-218.887	-243.6
	0.71298	175.6	-112.7	-69.6228	103.249	-42.8051	-67.7312	-165.438
	0.71383	73.3959	-61.1304	-225.57	-94.3812	-107.899	-140.139	-19.9976
	0.71469	43.1857	163.466	-24.214	3.54649	-28.8553	12.9187	101.47
	0.71555	50.5783	21.1434	41.7633	159.827	34.8256	119.918	196.054
	0.7164	-45.2111	20.4492	-60.1999	-24.9839	13.19	0.1221	-43.936
	0.71726	-121.583	-17.2319	-96.8922	-121.607	-59.6364	-69.3107	-87.2183
	0.71813	-72.1155	11.3243	-30.973	-73.5118	-34.0003	-34.8295	-20.1728
	0.71899	29.0101	55.3965	67.0785	40.5006	86.2165	39.2749	62.4582
	0.71985	16.9923	-42.645	20.1713	-2.94393	36.9166	-46.9175	-79.5529
	0.72071	5.42487	-1.76376	39.9222	-7.5233	-8.55474	-29.8864	-48.7652
	0.72158	-5.16413	-46.9917	4.30229	-55.6558	-81.0956	-68.3141	23.2808
	0.72245	77.5527	-11.0215	64.2534	81.6731	22.7924	66.9917	66.4588
	0.72331	43.4168	31.0312	44.8187	82.1003	-5.11627	36.4046	26.1133
	0.72418	23.7942	83.114	42.654	-3.87649	-36.8499	-6.40279	-25.5759
	0.72505	62.1724	98.0592	105.068	48.1029	46.676	38.7067	40.2432
	0.72592	-65.9534	-11.1124	-7.21311	-67.2861	-46.4231	-42.7826	-25.0469
	0.72679	-39.1857	-34.9869	-28.9727	-89.1058	-34.8177	-21.4714	-74.9445
	0.72767	55.0646	66.8372	92.6752	-16.3786	65.3094	59.1404	-15.2766
	0.72854	27.8028	-4.4449	48.6886	-25.8952	-13.5056	14.0355	-33.0547
	0.72941	25.8056	-28.5995	4.02089	-3.38193	-76.3241	-14.0575	2.458
	0.73029	-17.8036	-3.72656	-59.2442	-55.9619	-57.8464	-62.4961	-69.2163
	0.73117	17.675	-6.90721	13.7222	-12.9401	36.1461	19.4415	22.2747
	0.73204	43.2476	-10.93	15.3135	39.1734	-9.46669	53.1328	111.15
	0.73292	94.3611	30.2987	66.0802	101.477	75.5485	104.829	141.138
	0.7338	16.8072	17.9896	20.8728	54.4854	83.4534	83.4539	61.9164
	0.73468	11.7736	-63.4191	-48.0624	-45.2344	-35.2096	-35.8133	34.4755
	0.73556	-17.9952	-53.4594	-35.2079	-39.1035	-39.8182	-29.6762	-3.58574
	0.73645	-75.9536	28.5617	-7.77116	-12.9315	-25.8413	-48.2003	-43.0855
	0.73733	69.6642	48.0524	82.7352	42.7722	38.433	28.6053	18.7057
	0.73822	87.0885	42.4758	134.195	96.7822	92.8339	81.0833	-5.81133
	0.7391	44.5384	-20.5304	-4.91206	12.3311	-24.9921	39.4122	-35.5161
	0.73999	54.4368	-46.2856	-17.3025	28.7186	-37.3347	17.1524	-23.3883
	0.74088	23.9508	22.8725	2.20946	67.393	-12.9165	25.8225	-8.4653
	0.74177	47.8085	94.7765	56.5804	5.38337	-17.194	16.7774	-19.474
	0.74266	62.3914	134.533	91.9561	23.3768	73.1985	45.1297	41.2429
	0.74355	97.6558	60.8914	58.8827	29.708	70.0181	-8.66335	47.7638
	0.74444	92.445	76.0737	62.9278	74.7692	29.9519	65.1072	51.8101
	0.74534	74.479	11.4764	69.5601	58.3432	21.7854	68.7874	26.6482
	0.74623	94.899	47.5776	67.502	74.0665	46.6051	90.2469	110.598
	0.74713	11.3699	9.17778	-2.34632	-9.60974	-26.4189	8.06116	13.0623
	0.74802	45.0878	18.9129	-9.17608	-33.2608	2.68227	-8.82713	1.05757
	0.74892	91.2707	77.6568	31.6969	52.3507	24.7429	21.1658	56.9098
	0.74982	45.0397	23.6317	3.11724	-26.1355	-38.5702	-7.72376	13.6653
	0.75072	43.4708	30.6342	25.0292	-4.28592	-19.9896	-10.7012	27.5545
	0.75162	89.4269	100.287	69.6491	27.231	15.3118	-6.69976	67.5705
	0.75252	119.931	133.331	93.6619	7.44235	4.8039	-7.70233	50.8767
	0.75343	45.6946	73.1072	25.4483	21.5526	-3.53231	-30.3029	-10.7485
	0.75433	39.8192	36.4511	25.5978	12.6983	-14.5262	-37.3253	-115.358
	0.75524	101.942	108.277	54.1332	65.9682	9.08118	39.0647	56.8753
	0.75614	109.001	165.51	93.5737	84.0495	24.9948	68.5388	104.846
	0.75705	47.8174	113.901	65.9219	61.2628	59.896	57.5097	146.98
	0.75796	59.7216	91.9782	96.8517	78.0671	24.8788	42.6818	20.0868
	0.75887	135.675	49.9617	104.143	41.0305	-2.993	16.9545	41.5326
	0.75978	33.1633	-24.8954	15.922	-12.846	-46.6182	24.9384	1.0011
	0.76069	54.6624	17.1521	107.072	27.5716	85.8259	24.6371	40.3977
	0.7616	31.6991	-64.7524	44.632	-42.3274	74.3659	-66.7219	6.00736
	0.76252	-39.9347	-92.108	22.1917	-64.5074	34.4831	-75.159	-26.7111
	0.76343	50.0396	-10.0562	-8.28467	9.94834	26.7869	-14.1102	-36.2633
	0.76435	130.248	76.5604	66.0019	85.4351	86.265	35.1525	25.2167
	0.76527	250.701	144.695	185.616	182.7	159.23	84.5489	50.1591
	0.76619	310.942	233.089	170.806	192.273	193.608	57.0535	131.504
	0.76711	89.074	173.378	-5.18854	-11.3868	78.1181	-93.9205	-52.91
	0.76803	73.7261	102.087	25.2287	26.0197	-10.4491	-131.678	-59.7468
	0.76895	114.593	63.9561	106.721	162.82	8.97958	-43.1364	114.07
	0.76987	86.558	118.864	90.0232	97.5543	19.5829	-35.1957	121.525
	0.7708	52.1096	95.3322	34.3768	-1.30823	17.3364	-17.2145	24.2031
	0.77172	65.0138	116.257	93.2653	51.0125	45.4871	42.9243	55.6997
	0.77265	48.1514	173.632	93.4193	74.7447	129.481	47.2639	100.912
	0.77357	35.4385	86.6312	78.6012	88.9728	43.3204	46.3292	94.731
	0.7745	26.6587	94.6607	124.327	64.9508	18.5489	13.2034	5.33426
	0.77543	46.3921	99.3785	62.9377	41.358	13.4006	80.264	-83.8416
	0.77636	-3.7157	60.8944	-62.9598	1.47836	-82.0753	-37.7232	-154.759
	0.7773	27.9238	69.2091	-22.698	63.413	-36.0449	7.37655	-50.2301
	0.77823	40.9175	60.6108	16.4792	42.279	39.3564	24.9561	9.68563
	0.77916	60.2	53.4652	75.6034	-1.97796	39.3214	21.679	33.4471
	0.7801	109.126	83.4772	92.6028	49.6911	24.677	43.0899	-15.1441
	0.78103	53.5305	6.36063	13.3859	4.14427	-18.6301	-2.43574	-28.6901
	0.78197	70.5092	4.77177	10.9517	62.5904	27.0959	63.064	97.1304
	0.78291	71.8085	19.948	10.732	64.2969	23.038	72.8974	110.582
	0.78385	10.5692	70.5144	-22.5372	8.998	-12.0231	16.7729	-12.1315
	0.78479	-25.3693	11.0425	-34.4288	-23.8471	-24.0225	-38.0156	-72.4946
	0.78573	21.0325	-12.0952	42.4502	14.2488	0.57234	2.80329	17.9703
	0.78668	73.1856	4.58694	76.7219	56.9384	-0.65692	39.8111	6.28905
	0.78762	21.5642	9.67254	32.7701	-0.84121	-24.2943	-1.65794	-20.7468
	0.78857	32.0884	63.4031	15.2074	73.4833	29.5195	62.3216	48.1728
	0.78951	7.38613	30.4799	44.407	38.0766	48.261	45.7793	50.2835
	0.79046	-20.0908	25.2158	8.99948	-9.32	45.2824	0.58801	-33.8529
	0.79141	42.0874	32.8046	-23.6966	1.15455	38.074	23.4681	4.44027
	0.79236	-10.2274	-17.0123	-69.6233	-46.3707	21.3001	-52.5822	9.78823
	0.79331	-69.5021	-90.8244	-86.5417	-88.3779	-36.8674	-128.037	-20.4789
	0.79426	-66.7854	-139.717	-52.5101	-106.635	-66.3177	-112.679	-80.8801
	0.79522	17.0188	68.141	45.4738	59.7689	80.3929	-6.16865	83.506
	0.79617	-19.8226	27.53	53.6446	37.0744	49.7351	50.0712	51.8859
	0.79713	12.4636	25.1516	-6.13451	31.0517	80.5202	81.8564	46.6743
	0.79808	86.649	56.981	19.0923	88.8882	71.5537	61.07	33.3564
	0.79904	88.5113	44.2965	91.8583	120.287	-3.76668	25.2789	-23.6172
	0.8	40.8468	-9.2325	84.1551	128.529	-3.31467	33.9477	-39.1601
	0.80096	1.85826	-72.0085	8.22045	8.23492	-21.7657	1.60326	37.4997
	0.80192	60.6263	-36.6698	86.5439	55.7415	-19.4191	8.74815	98.0405
	0.80288	26.201	-56.444	17.5994	-10.9445	-26.719	-64.3504	-36.8289
	0.80385	-38.1474	-45.2335	-61.1865	-17.4293	-50.7899	-10.0491	-59.4573
	0.80481	98.3055	61.0204	-1.53567	81.3615	78.5638	29.8344	35.5287
	0.80578	90.0198	-10.9145	21.1086	73.7149	78.0349	30.8957	-18.9211
	0.80675	60.8172	12.7809	87.52	70.4518	62.4181	23.35	16.1994
	0.80771	3.29502	60.6928	51.9143	48.9529	-10.7621	28.6055	1.41391
	0.80868	-23.7324	8.28991	-40.2672	-41.6419	-58.1003	-29.6214	-73.3828
	0.80965	-35.5745	-40.5671	-56.5865	-51.4031	-90.9916	-38.9946	-79.1337
	0.81063	39.7746	45.8539	47.6752	-9.56404	0.42033	34.6653	13.8155
	0.8116	16.8565	30.546	31.2141	11.595	58.0445	34.9244	89.5187
	0.81257	164.56	78.285	112.639	153.771	55.2548	104.835	49.3453
	0.81355	72.9436	19.9859	-6.78387	40.5973	-20.7714	12.6372	-24.9449
	0.81453	11.0488	-76.1379	-54.6461	-59.2871	-58.0901	-61.8181	-55.6093
	0.8155	17.5365	-21.006	1.14979	15.1713	-16.0117	-27.4563	32.6174
	0.81648	-4.47146	-72.5312	-47.665	18.2039	-44.8875	-20.3695	4.53979
	0.81746	-31.0266	-117.097	-55.7367	-17.8603	-50.373	-34.3529	-25.0974
	0.81844	93.3543	79.4361	114.289	173.626	99.3794	118.969	67.1883
	0.81943	90.7536	34.0998	85.3053	63.0346	77.9024	38.3793	10.4974
	0.82041	30.869	-33.4521	36.2523	20.0193	-26.8417	24.2116	36.8515
	0.82139	57.6837	-54.6844	-37.0879	5.94231	-35.1544	48.452	40.0183
	0.82238	100.607	-14.7402	-1.54395	20.0845	39.181	47.2183	-18.3068
	0.82337	41.5118	45.1696	2.40625	-1.86884	-4.83006	10.4214	-38.9177
	0.82435	22.6891	51.0034	-11.9783	30.4772	-35.5231	-8.01414	-27.2102
	0.82534	65.7693	25.8001	8.75135	50.3959	-16.9475	17.0118	8.82033
	0.82633	67.3749	2.52238	6.70218	91.4948	45.7123	68.9801	-47.0792
	0.82733	3.62474	39.6557	35.191	48.3862	-6.12326	18.036	-111.79
	0.82832	61.266	31.106	1.21522	-12.07	9.15539	-28.8674	-74.9711
	0.82931	102.569	23.1024	57.4427	59.2816	71.9077	33.949	48.3106
	0.83031	105.965	56.8821	53.5501	56.3446	51.7801	25.2398	87.896
	0.83131	145.608	85.2407	108.291	44.6398	85.8298	40.0399	30.665
	0.8323	167.991	153.096	4.38101	69.7244	30.9074	-16.7319	-71.7073
	0.8333	149.278	142.282	85.9975	81.9565	111.29	-20.0473	41.5576
	0.8343	7.18107	74.4409	39.8864	16.8804	-10.5507	-100.72	12.1289
	0.8353	197.397	232.197	173.947	167.338	81.5396	0.20054	93.3603
	0.83631	97.2284	170.023	105.762	100.745	87.8837	35.3794	77.9347
	0.83731	-3.81283	41.3445	12.6296	-10.9506	-23.3741	-18.1527	66.5988
	0.83832	8.62248	42.5105	1.24299	-21.6246	-3.98949	-30.4791	45.9953
	0.83932	6.27006	43.6743	7.31361	-71.2539	-22.5606	-58.0331	21.2735
	0.84033	60.8165	21.4753	32.2515	6.82807	-25.3301	-15.157	73.3768
	0.84134	144.086	22.4056	22.5165	64.6326	40.0601	-25.245	93.3507
	0.84235	69.8574	81.5198	-7.84072	34.1074	-20.311	-54.0916	51.4799
	0.84336	25.2214	14.8416	-14.5479	38.2481	-38.6765	-65.8609	24.4808
	0.84437	21.8098	-62.7916	-41.2227	23.4112	-37.444	-26.7569	-26.8191
	0.84538	27.1863	6.92256	12.8284	-5.58432	25.9956	18.8554	5.40745
	0.8464	31.7866	-3.89783	82.9664	20.1651	95.1543	40.106	97.1125
	0.84742	51.3077	11.0597	39.4659	73.3085	32.9902	16.688	79.059
	0.84843	18.3588	24.9451	6.05531	47.8289	8.05217	10.3333	19.8716
	0.84945	16.1136	-3.91436	25.7618	39.7308	41.7598	53.0528	3.33299
	0.85047	100.475	22.0911	116.783	80.8645	65.8232	46.6874	89.9649
	0.85149	139.785	110.085	84.5321	66.5089	33.3918	1.62886	84.8746
	0.85251	45.9293	34.6657	69.0208	-32.5625	40.2503	21.554	-14.6068
	0.85354	12.4693	18.5413	56.6575	9.45488	10.8381	69.9787	-88.0944
	0.85456	-9.49684	-53.7697	-45.0746	-9.12922	-47.4537	34.3498	-77.6708
	0.85559	-16.572	-60.127	-95.6079	-50.7587	-64.5768	-14.1982	-87.5352
	0.85661	53.4462	-32.0788	67.6781	-27.2605	51.6419	11.4534	30.6484
	0.85764	8.48232	-74.9222	10.7819	-43.522	-24.2406	-30.6916	-50.3278
	0.85867	-16.5459	-18.3718	-35.3493	-22.8726	-21.3708	18.8123	23.5885
	0.8597	36.2862	16.1668	20.9171	24.3747	44.8973	39.1474	35.0279
	0.86073	10.8846	-77.3885	2.20533	-29.9961	-22.215	-57.2292	-63.0249
	0.86177	-0.57315	-24.5468	28.6889	1.29876	28.2196	-73.5972	34.0585
	0.8628	55.7144	72.668	76.107	53.1356	32.9827	22.97	65.6093
	0.86384	60.1215	95.418	95.5548	50.9028	32.4145	48.7301	70.0987
	0.86487	9.87746	85.8503	22.8727	-18.1225	27.3933	-4.24036	8.76971
	0.86591	37.6429	129.247	33.3545	-10.45	40.3032	15.8058	30.2381
	0.86695	151.945	127.45	84.127	67.7314	73.8816	35.2591	40.12
	0.86799	30.7201	36.5081	75.4741	-22.6724	-24.6954	13.459	-64.8777
	0.86903	18.8474	120.51	80.5002	-20.9409	20.7406	76.9778	-21.315
	0.87008	-4.96336	67.1163	29.5013	-31.9601	-4.55087	11.7364	-11.2594
	0.87112	54.4478	67.4065	24.6227	25.3842	54.8565	30.0105	39.6419
	0.87217	99.8919	46.9299	-22.2964	-22.943	68.9086	6.19917	38.8891
	0.87321	16.8723	-39.8564	-62.0355	-81.9417	0.38867	-64.8004	-37.6332
	0.87426	122.416	108.721	90.4312	80.0199	101.958	33.4683	22.0251
	0.87531	63.8299	93.3341	52.3141	34.3425	70.9917	37.2833	52.7209
	0.87636	56.242	-8.46241	41.151	57.5507	55.6714	20.5217	66.7974
	0.87741	22.6036	-35.0035	14.3762	-11.3602	-22.6857	-29.19	-3.71214
	0.87847	8.18776	-26.8801	17.9069	52.7409	17.6208	19.8903	39.9029
	0.87952	-14.7	21.7239	14.6078	-11.4131	-2.4112	0.2751	-1.03988
	0.88058	-11.0621	-21.1109	22.8239	-32.2789	-15.8062	-9.06833	-40.3231
	0.88163	-16.8183	-61.2971	15.596	-65.2615	-34.1964	-54.1998	-49.6347
	0.88269	23.7614	14.0943	19.4128	-27.462	15.8841	-41.6929	-5.06556
	0.88375	49.736	18.0632	-0.65463	28.8883	15.2441	-3.06002	-23.1266
	0.88481	-38.1797	-66.7155	-104.953	-45.7309	-86.3395	-75.2835	-84.5106
	0.88587	-44.0795	-100.172	-104.859	-69.7245	-130.956	-62.4013	-45.6936
	0.88694	-10.8621	-46.3738	-15.721	-56.5184	-32.2197	-35.9753	-28.5421
	0.888	65.3748	45.9959	83.4797	45.5003	80.4137	53.3676	5.3102
	0.88907	93.5509	23.0828	90.3466	22.8807	118.304	87.3575	46.4743
	0.89013	40.6517	4.78988	42.2908	-50.9063	72.9754	52.869	28.7258
	0.8912	46.2506	23.8488	52.8965	-12.6465	51.0966	9.69698	15.4564
	0.89227	-12.327	-1.08632	14.6285	18.4014	-38.1661	-55.6479	-62.4563
	0.89334	67.3117	129.778	75.0075	110.214	-2.03962	53.8236	24.106
	0.89441	8.15423	48.4217	-58.4199	10.132	-55.0324	-11.3283	-35.7287
	0.89549	70.6116	40.4665	-6.35719	7.65711	36.1138	-53.8717	-45.8614
	0.89656	208.869	54.2128	76.281	43.2249	117.203	-22.4069	-35.5845
	0.89764	176.22	98.4934	112.013	81.5256	120.667	117.701	57.9122
	0.89872	117.458	42.7658	64.1062	136.352	117.918	107.802	109.895
	0.8998	80.2704	52.4112	-58.1287	-9.3164	32.546	54.6927	-46.1572
	0.90088	60.0412	37.4492	14.3085	41.5405	-47.4324	17.9793	-4.70844
	0.90196	11.7439	-8.40004	30.6688	25.0268	-12.742	-17.9035	109.096
	0.90304	21.4776	32.5787	-12.7925	30.3818	46.1408	4.26006	76.0395
	0.90412	6.18132	23.2702	0.69698	-25.7167	-0.225	-12.9448	37.0342
	0.90521	45.8299	3.93327	12.3966	-5.931	2.14333	13.9507	3.41891
	0.90629	50.9637	-32.2697	22.3694	7.3823	55.5916	14.5071	33.292
	0.90738	-4.46536	12.8402	-39.1615	-12.566	-4.30445	-14.2121	26.1853
	0.90847	0.73651	47.3043	4.9383	32.5125	-0.84902	1.8443	33.2767
	0.90956	-13.6671	-3.36381	-31.1653	19.2632	-36.0456	-22.2441	-55.326
	0.91065	19.3752	65.2336	47.6719	51.3113	-2.38336	48.3553	-20.2779
	0.91175	16.7132	55.1897	99.5402	61.1887	-13.6781	33.6241	0.366
	0.91284	46.7627	-9.28963	24.5035	1.60394	-70.7825	-14.6075	-35.3724
	0.91394	20.4371	-31.4886	-4.41277	-7.79201	-36.4434	7.41015	10.6921
	0.91503	96.521	33.5192	63.4982	48.8978	67.1076	42.5342	11.4557
	0.91613	61.0716	114.054	14.6286	44.8767	53.6306	33.562	-22.5524
	0.91723	-41.3588	27.1052	-18.7666	-61.5401	-105.09	-80.4781	-66.0613
	0.91833	42.4277	62.0044	60.722	60.8248	-31.8904	-3.2591	16.4845
	0.91943	145.69	20.489	140.052	98.0666	23.9062	84.1925	59.7264
	0.92054	156.97	-5.21429	73.5864	-62.0571	-7.66296	-2.60247	-32.9389
	0.92164	134.144	-53.2766	62.8136	-112.003	-112.437	-100.929	-13.722
	0.92275	-11.6737	-91.4999	20.6326	-198.911	-46.2122	-229.461	-158.567
	0.92386	54.5281	34.004	17.4537	-122.711	-47.2374	-213.432	-125.352
	0.92496	131.245	121.313	46.3509	17.5973	19.5537	-83.5867	-55.2523
	0.92608	-45.515	13.9879	17.0068	-63.0092	-56.496	-81.3438	-49.1243
	0.92719	11.377	38.9092	27.298	-15.2605	-73.6447	-38.923	23.7945
	0.9283	47.6593	2.86224	20.2287	64.721	-3.06676	-10.2352	15.8513
	0.92941	65.2664	4.82334	6.83873	51.1363	10.9805	18.4419	-32.6474
	0.93053	45.1827	30.8918	71.38	74.2023	12.6959	46.6466	1.39744
	0.93165	-34.5862	-40.2086	-6.8848	-28.5523	-54.2618	-30.1426	16.9
	0.93276	28.3981	-1.83836	23.138	28.9911	-51.6311	-22.9561	58.8166
	0.93388	62.8048	-19.9013	27.7579	20.9689	-52.988	13.3955	8.37301
	0.935	3.70555	-45.7036	12.0089	-4.97579	-44.2737	36.9449	28.4153
	0.93613	3.29691	32.839	22.8012	6.44209	-20.0298	2.4219	15.7041
	0.93725	1.63199	-1.04789	46.5731	-3.76262	21.9782	24.7545	79.5049
	0.93837	50.0206	38.792	79.8813	-3.06312	32.2578	53.1547	48.6355
	0.9395	10.7559	61.2472	30.8744	-23.0346	-21.4498	16.4381	38.3311
	0.94063	59.0787	23.255	54.1399	-9.37469	27.0889	26.5045	8.72715
	0.94176	80.1917	40.7814	31.7438	48.4785	53.1296	17.6268	-18.6696
	0.94289	79.45	11.0036	10.2615	64.0775	42.4083	42.8972	36.7159
	0.94402	26.2311	-23.4092	-4.87508	58.9861	-19.5624	66.2243	68.3633
	0.94515	32.871	-7.79249	9.227	21.6337	-37.3389	41.4265	32.4338
	0.94629	81.3578	121.607	52.5477	23.1311	20.3464	59.5651	-7.48868
	0.94742	146.628	162.279	84.0531	55.5624	108.695	87.5383	-16.2076
	0.94856	14.799	-48.2444	-33.0715	-51.7497	-1.04951	-41.9916	-78.4166
	0.9497	34.0262	0.89745	-5.48622	-13.9271	0.06162	-12.4916	-44.0318
	0.95084	38.7015	14.4365	-14.2015	13.4098	45.9635	31.9711	14.454
	0.95198	-4.24241	57.5469	-19.1277	7.85576	17.9115	57.8236	14.2986
	0.95312	-22.4469	-18.1476	1.05946	-15.3002	-24.2445	8.60823	-58.6367
	0.95427	-30.8211	2.93659	43.4321	31.3687	-4.32119	21.8402	15.5342
	0.95541	10.7812	74.67	65.9058	53.0739	35.0117	30.163	36.8892
	0.95656	111.973	111.11	89.7507	106.29	64.0355	67.8224	94.5617
	0.95771	-2.56783	-55.9231	7.15092	13.4305	-41.664	-29.1925	-32.2159
	0.95886	57.7866	-15.7585	15.28	20.0548	-10.4511	18.1836	15.1977
	0.96001	8.35812	-28.081	27.2205	-11.4745	-2.50793	-43.2543	47.9447
	0.96116	-17.7354	-49.0959	-26.8143	-66.3762	-31.1655	-35.7241	-7.709
	0.96231	32.3305	-39.5019	-45.0116	-52.1619	-2.25061	-39.9822	-55.6863
	0.96347	98.28	-26.1825	10.4866	1.37351	-20.0683	-11.7871	1.2335
	0.96462	16.1784	-53.4211	24.2817	-17.0829	-48.4296	-4.35464	-79.4319
	0.96578	-12.4101	-25.4853	51.7808	-1.86573	32.4422	31.1039	-11.6853
	0.96694	20.0117	-66.7844	-9.40818	27.5518	7.07008	16.1365	-23.5595
	0.9681	-36.8971	-72.2116	-50.2987	-38.4958	-70.6911	-57.0242	-29.7246
	0.96926	29.3497	5.12248	34.1355	-5.68555	-9.67768	43.5359	11.4152
	0.97043	62.7555	50.085	46.9278	30.9094	28.4614	30.3702	24.2701
	0.97159	52.862	101.935	87.3967	98.8907	82.8075	35.754	118.556
	0.97276	15.2845	27.003	8.98878	23.5701	36.6056	-18.7757	34.3182
	0.97392	28.1031	9.287	-0.22475	-4.34648	8.3022	38.9744	-2.38573
	0.97509	18.7614	9.70842	-27.8604	-4.11588	13.4043	-7.60699	-0.92915
	0.97626	75.3467	112.832	51.571	59.818	107.299	63.6328	69.4258
	0.97743	30.8917	16.0112	38.6485	16.7203	12.8761	35.5213	90.2811
	0.97861	15.8759	-24.7297	24.856	13.0274	-28.9114	3.25158	30.3654
	0.97978	26.4602	11.3673	57.5049	94.5584	38.2903	44.6011	34.3776
	0.98096	81.3614	128.471	64.137	138.635	136.403	108.436	53.2734
	0.98214	131.947	143.12	73.5565	80.528	108.891	72.9813	58.0144
	0.98331	57.5579	42.5574	-24.63	0.54832	-4.60429	-19.7718	-60.9464
	0.98449	-3.69781	-3.07759	-15.9513	7.66309	7.15699	-51.9547	-49.8527
	0.98568	39.7044	80.9449	54.9157	18.2104	70.3718	8.20015	20.1706
	0.98686	64.7204	82.0626	63.426	73.2625	65.5732	58.3376	30.6002
	0.98804	83.8632	-0.39473	39.0031	46.1927	2.94924	22.8811	-27.2534
	0.98923	104.515	34.4512	46.4985	65.5875	10.8415	35.8709	-7.19413
	0.99042	-12.7062	-9.50952	-21.7937	-51.3051	-59.2916	-38.9822	-97.4507
	0.9916	-43.997	-29.8349	-26.7411	-32.7408	-44.7941	-48.3114	15.5732
	0.99279	16.9264	40.3228	38.2998	26.6998	2.96338	13.9538	34.5918
	0.99399	7.52526	78.5883	48.6969	-41.8591	16.5359	-3.82787	8.13924
	0.99518	63.4981	125.389	47.3824	5.39485	-16.0678	-18.9762	-21.72
	0.99637	31.5896	34.9953	54.6191	-16.3646	-54.2337	-18.0182	0.66885
	0.99757	-38.142	-68.8738	3.10561	-37.8882	-35.1071	-45.5551	-39.5421
	0.99877	61.642	35.3389	29.1264	19.1132	59.6244	9.48661	-32.1282
	0.99997	118.274	79.1529	53.4628	36.6971	45.3683	10.6959	-44.8923
	1.00117	6.92113	35.9634	-20.151	-35.6726	-28.4953	-98.1688	-84.677
	1.00237	17.2703	105.891	45.3545	20.714	41.6852	1.57565	7.14707
	1.00357	14.7383	152.084	69.6813	25.0721	38.5111	50.3679	3.4228
	1.00477	-9.2737	-36.6466	-4.03898	-54.9757	-8.8342	10.2983	-12.6864
	1.00598	-2.52201	6.53825	8.64829	-45.9395	2.14096	22.6993	59.393
	1.00719	47.6094	78.7034	48.3339	74.9498	2.5003	47.4125	29.9367
	1.0084	45.5846	67.2307	3.46633	46.6141	-40.7571	11.8844	-41.6268
	1.00961	28.2901	31.7689	10.5374	13.3187	5.11107	18.1646	-40.5578
	1.01082	57.858	79.9613	25.2464	59.2787	32.4776	43.8487	40.8426
	1.01203	79.222	139.91	74.4275	58.0063	68.7575	55.253	69.3119
	1.01325	60.2666	34.7027	35.3331	-8.9712	20.4835	3.99655	28.6756
	1.01446	50.3236	16.3559	34.5539	-12.9255	-16.132	39.0603	-3.18571
	1.01568	-9.08635	-33.8682	4.15314	-0.84234	-60.2616	10.233	-33.5693
	1.0169	55.2769	41.2441	19.7777	57.4809	30.2902	7.18016	77.0195
	1.01812	55.5447	34.332	9.30273	45.6067	5.10616	-25.3854	-18.4383
	1.01934	39.3664	-42.6197	-22.2064	-54.7641	-19.2233	-57.9786	-58.179
	1.02056	78.1082	-1.48146	30.9179	47.9172	1.90156	14.0543	42.8109
	1.02179	-50.439	-25.7979	2.17426	-3.19873	-53.9842	-29.7135	-2.76176
	1.02302	45.1149	9.57247	25.569	-20.3599	3.25782	19.5314	-62.4082
	1.02424	77.1421	7.63416	-2.01621	-23.3398	-8.76462	-17.6714	-43.667
	1.02547	130.278	115.149	100.431	84.9423	124.047	105.271	92.592
	1.0267	60.5397	29.9814	64.7238	39.3873	89.0389	10.1468	-17.649
	1.02794	-28.3475	14.4552	8.2023	1.60496	-32.6967	-32.4836	-85.1389
	1.02917	71.4512	114.465	65.9103	29.197	49.2646	82.5273	56.774
	1.0304	9.42317	-30.952	22.6849	6.94359	-3.56584	45.0651	86.8783
	1.03164	70.3071	31.8738	45.7386	37.7185	42.4692	56.0705	116.931
	1.03288	42.9195	19.499	89.491	73.6763	43.6534	44.2034	94.903
	1.03412	67.3396	-3.93112	44.263	92.7766	42.5409	48.8329	78.3428
	1.03536	58.5976	15.2439	29.2462	2.46714	42.4796	36.8096	59.4664
	1.0366	76.9133	70.2763	36.1739	80.226	61.2764	-32.4214	50.5162
	1.03785	46.615	19.8866	-8.59503	65.1225	4.68396	-5.01726	34.4545
	1.03909	-56.1178	-102.23	-15.9891	-9.46561	-84.7451	-83.7982	-76.5055
	1.04034	20.2521	-112.56	27.2228	43.3912	-23.0362	2.69372	-69.8528
	1.04159	93.8041	-96.0526	42.4894	58.2097	72.7914	34.2706	3.28276
	1.04284	51.7541	152.56	94.0718	-15.3752	23.1573	-38.4303	-96.6547
	1.04409	61.981	290.95	275.163	49.9085	-35.6451	22.403	-116.682
	1.04534	164.063	10.5784	131.641	186.06	-216.658	-190.811	204.648
	1.0466	242.019	179.596	318.484	317.665	65.2705	-67.6347	121.722
	1.04785	426.835	71.6004	88.9012	266.213	24.8617	114.493	53.2064
	1.04911	219.172	194.788	84.1631	138.128	120.272	52.0023	5.70799
	1.05037	63.6465	144.222	89.406	76.377	110.832	93.1633	68.3537
	1.05163	6.35622	-6.15193	13.58	-65.3258	-13.6143	13.7853	-6.64543
	1.05289	29.7512	-21.0447	20.1209	-2.46939	-2.47636	22.143	-47.2516
	1.05416	7.45239	-87.0025	-6.92184	-18.5996	21.5431	33.0446	-21.5911
	1.05542	2.7647	-86.9178	18.9822	0.13278	28.5048	-2.17501	3.51071
	1.05669	21.0293	6.79576	-0.96377	7.52545	12.7352	-53.7595	0.10815
	1.05796	3.65443	78.0704	7.17976	-15.5454	-27.5739	-40.0495	43.215
	1.05922	-1.26756	-20.1942	-53.7576	-40.0714	-86.4378	-58.3171	-24.157
	1.0605	37.7738	80.8076	-4.26822	29.1002	-78.9997	-13.0903	-9.36976
	1.06177	32.9346	43.7732	63.3993	25.4183	-25.8242	32.3053	1.43231
	1.06304	51.1746	76.523	91.5405	40.1247	53.2665	32.5845	53.9894
	1.06432	74.6278	86.4275	106.408	49.1468	59.5269	59.9869	54.0477
	1.0656	26.1067	81.7602	68.279	52.1448	38.9186	7.56288	45.1867
	1.06687	-20.3664	23.661	13.6893	42.958	-9.99187	-40.9789	-23.6935
	1.06816	-18.7282	22.9029	-45.1563	3.17802	-33.5788	7.04197	-12.9955
	1.06944	19.6451	20.5262	-47.3436	20.4393	-30.9229	-28.4237	-15.1062
	1.07072	-23.9804	-12.0144	-9.69111	50.7945	-9.847	-28.0263	-72.2895
	1.07201	-23.8497	16.132	-1.97372	16.0619	-41.2097	-58.6232	-15.4834
	1.07329	12.2185	31.401	1.45732	12.915	9.99917	-36.2964	-36.3045
	1.07458	83.1204	72.8049	62.8009	59.5811	18.6279	22.6265	69.3304
	1.07587	2.5255	-22.198	13.666	-22.0798	-16.8497	25.2381	23.4854
	1.07716	78.0896	37.8499	56.9668	25.838	38.6707	41.5604	8.50066
	1.07845	64.5415	43.5163	68.9094	90.9861	45.625	51.3572	16.7232
	1.07975	70.5125	50.2223	102.751	100.87	86.7998	67.545	59.9001
	1.08104	62.9352	90.0014	39.175	7.57929	86.8531	9.47012	-28.202
	1.08234	39.7182	80.3668	13.7564	-30.4841	30.3705	-0.63034	-48.6283
	1.08364	-2.93658	-52.6804	-68.7301	-104.039	-28.3953	-79.2483	-53.9112
	1.08494	42.1778	6.11149	-5.33001	1.40294	48.6567	-40.2633	-1.08119
	1.08624	47.3925	41.7376	50.2289	43.4434	43.5458	55.85	23.6458
	1.08755	57.7097	33.2564	33.391	71.7333	12.5236	66.5528	84.966
	1.08885	59.7726	-13.7492	40.0608	-13.8291	3.83625	33.0299	13.0204
	1.09016	-7.51109	-36.717	13.4637	-15.246	25.4617	-18.5124	-14.6552
	1.09147	54.1461	-20.06	36.9681	43.8986	41.5609	47.2398	41.2357
	1.09278	-8.58852	-38.6382	-24.6938	7.63625	-36.9678	-3.01459	45.5086
	1.09409	-31.0675	-40.5468	-29.0603	-55.4873	-49.7703	-26.5057	-54.9273
	1.0954	13.5581	-10.8732	25.0917	-35.7721	4.50981	16.7242	-43.1954
	1.09672	27.8317	-60.712	11.5992	-44.3325	-7.89564	-38.3638	-13.3483
	1.09803	91.3948	49.0014	71.8453	-4.14499	21.0449	10.1526	46.1757
	1.09935	94.0484	69.9144	104.527	21.3895	-10.8588	32.7594	67.8735
	1.10067	64.2169	19.6685	51.0512	3.38115	-22.6133	14.0631	-18.4592
	1.10199	-66.0414	-156.466	-44.2824	-76.5611	-122.763	-93.0726	-93.6362
	1.10331	-17.1724	-52.2235	-46.9913	-11.4574	-38.2296	7.86951	-36.0626
	1.10464	12.4634	47.0341	25.8567	25.861	2.62769	30.3113	-11.0294
	1.10596	31.6997	124.265	34.3869	40.796	39.6472	79.9867	30.6013
	1.10729	53.025	23.0069	7.86372	18.0108	17.1661	21.1808	36.2863
	1.10862	44.8562	37.559	51.853	57.4567	-5.17044	-36.6215	-48.4695
	1.10995	19.1248	70.7666	94.6438	65.0949	-10.6925	25.8135	13.9509
	1.11128	-1.70785	-21.1445	5.35559	-51.8537	-41.8148	-46.9702	6.13769
	1.11261	5.93923	-46.1652	-20.124	-31.3508	-31.2672	-47.5038	-10.1774
	1.11395	42.6059	-24.3464	-10.0048	3.29472	-1.19232	5.0994	-26.5867
	1.11529	1.45499	-4.45906	-37.941	-12.229	-59.691	-2.18964	-96.4518
	1.11662	49.034	17.7092	34.7293	28.8451	-15.3938	78.0053	-45.307
	1.11796	74.2488	105.843	119.165	64.6207	100.2	109.196	92.4309
	1.11931	17.8997	41.6309	49.074	9.15692	-14.8374	-4.10963	79.704
	1.12065	-10.9845	-11.1826	2.28679	-52.8948	-59.4713	-28.611	-73.0673
	1.12199	34.1508	-34.2938	-18.6174	-19.5543	-40.2758	-13.6705	-73.3345
	1.12334	58.3168	40.8244	60.4956	63.962	43.0153	21.3131	-32.3865
	1.12469	7.10037	-21.4461	23.953	17.1787	-3.79427	-43.0308	-34.1842
	1.12604	-18.3873	16.2254	-9.62079	1.7707	-28.2597	-12.02	-1.78535
	1.12739	-31.6183	-21.167	-7.00506	-32.6498	-26.7508	-12.1085	-34.4578
	1.12874	38.5287	73.4656	11.5726	38.0156	48.4251	48.8555	-14.0207
	1.1301	31.0081	114.388	43.255	-28.2982	9.98746	53.6929	-11.6173
	1.13145	-3.83121	10.2428	36.6318	-35.48	33.1945	-3.53265	-76.4782
	1.13281	25.9456	39.1438	32.6086	44.5245	24.1807	-18.4977	-24.1048
	1.13417	53.2099	-1.43524	26.7309	-1.57939	19.5498	-4.24004	6.93838
	1.13553	48.6317	51.8867	98.6396	31.6552	39.3239	71.3345	110.249
	1.13689	52.1784	-15.0605	56.3787	31.9355	-17.4079	4.21412	18.5253
	1.13826	19.5464	-0.39767	-23.7172	-28.8572	-41.2668	-29.6793	11.8752
	1.13962	-55.0984	5.61701	-24.0702	-14.4443	-14.0461	-47.0036	27.066
	1.14099	-44.5694	41.0766	-27.8631	-43.0478	-41.6538	-9.87177	25.842
	1.14236	25.4744	16.917	-6.25517	-32.7936	-43.7588	28.7106	8.27229
	1.14373	-5.09152	-35.6095	26.2214	-20.2223	-6.01173	-13.9141	17.3635
	1.14511	17.7587	-21.249	-13.2386	13.0454	-29.9367	-48.1221	-22.8438
	1.14648	-74.1459	-33.19	-56.1453	-44.6329	-77.7957	-113.499	-67.5578
	1.14786	14.9579	24.5525	19.1714	-8.22457	17.3468	-3.29565	-18.9872
	1.14923	72.7526	30.143	22.4906	21.832	-21.7164	51.5925	46.862
	1.15061	76.4773	103.837	61.5943	109.885	40.943	84.3824	42.6749
	1.15199	-70.466	-36.823	-71.3009	0.30729	-72.386	-51.6856	-113.252
	1.15338	45.6718	-0.37249	-19.7988	35.8767	24.5277	20.55	-29.3707
	1.15476	85.362	48.799	11.5544	57.7354	37.1897	-4.55847	66.6534
	1.15614	73.5726	-2.4162	33.4406	24.8862	7.22139	9.29231	32.3417
	1.15753	12.1052	-2.41361	36.2942	40.2785	11.8299	7.96805	-4.65579
	1.15892	78.6745	21.9433	76.1002	48.3695	82.9007	18.2578	24.3554
	1.16031	-42.9614	-16.0098	-0.51637	-27.2145	25.3325	-38.4144	10.5917
	1.1617	-22.6461	-16.9433	48.9359	-4.32982	-10.4433	-2.89549	10.5917
	1.1631	-2.2943	25.0244	58.7766	10.7217	-17.8788	21.2885	9.07423
	1.16449	-23.018	18.0891	6.80955	7.03763	-8.01424	36.3747	41.3421
	1.16589	9.64724	18.5931	-20.8191	-22.0761	-18.9836	-19.0136	-41.5716
	1.16729	33.7549	8.9261	11.3129	-25.159	-20.3234	-13.2675	-13.1009
	1.16869	29.7409	-7.00096	8.30036	-39.8882	-13.952	-11.6381	-25.4422
	1.17009	75.9986	38.552	94.6093	34.5094	33.613	13.8009	59.3574
	1.1715	31.464	72.2165	39.5617	37.3731	44.1891	23.1481	35.3038
	1.1729	5.84287	24.7558	-61.1295	-61.5987	-52.0849	-41.7877	-42.2191
	1.17431	-30.2161	-24.8256	-27.0089	-93.3508	-98.2327	-36.3012	-65.8791
	1.17572	-8.88399	31.079	17.5537	-52.5846	-66.7488	-64.982	-54.4007
	1.17713	46.054	69.9849	39.4114	38.6981	38.0691	-17.84	-26.1837
	1.17854	60.1681	77.0839	83.4697	232.117	70.4136	32.4882	30.2815
	1.17996	173.331	196.397	2.45954	142.654	50.1255	-38.7338	48.3299
	1.18138	231.383	328.024	93.816	128.956	76.7261	158.729	103.042
	1.18279	53.9362	132.518	44.6539	77.8293	-10.193	22.879	43.4909
	1.18421	3.11989	92.3411	-15.2836	-8.05305	-2.01617	-12.7931	10.1845
	1.18563	100.025	69.7186	64.329	56.2268	58.8061	68.7639	71.796
	1.18706	79.0973	71.041	89.0015	86.1649	65.924	83.9647	64.7834
	1.18848	34.1377	59.6326	77.8598	51.0569	40.2977	19.2794	-24.5459
	1.18991	32.9076	85.832	31.5898	36.7803	-30.4327	-10.6519	22.3123
	1.19133	13.7692	4.32589	3.95311	37.9954	-30.1211	-38.2531	-4.02763
	1.19276	37.4811	0.06741	23.9001	38.4566	-21.3851	26.7818	-21.9651
	1.1942	30.7662	24.9156	-6.92154	35.9475	-15.9863	2.12377	7.83055
	1.19563	46.0626	14.6334	5.99037	-2.27791	-21.3244	-5.92417	-43.7099
	1.19706	44.5694	47.9398	9.93222	31.1719	32.8125	34.0834	-31.2734
	1.1985	17.3744	15.0505	-18.3942	53.1356	45.3311	15.6663	2.29289
	1.19994	-23.4714	-32.2314	2.00382	8.66275	19.4472	-17.9408	-45.42
	1.20138	1.06196	56.7601	19.5017	24.1471	17.6873	17.0912	-61.699
	1.20282	-8.75198	17.4652	-16.3635	-26.9044	-36.481	-25.9731	48.9682
	1.20426	57.6695	10.5608	47.5252	20.2635	18.3879	46.2676	42.8459
	1.20571	77.3328	31.5009	55.2388	57.8009	29.9737	3.0215	45.6738
	1.20716	48.3994	91.0231	45.5503	110.826	62.8246	34.6917	-10.3416
	1.2086	23.2191	37.4201	15.0121	91.2754	57.2856	14.8606	-36.7677
	1.21005	90.8819	46.5971	65.5999	70.5123	34.6087	61.9548	31.9631
	1.21151	32.2571	-0.49357	15.3745	-23.7707	21.7392	16.2523	0.87276
	1.21296	-23.1809	25.0185	-13.22	-22.2432	-0.82232	-3.76456	-8.37356
	1.21442	26.3758	22.4598	27.2318	42.8944	0.04114	9.72122	81.0781
	1.21587	12.7291	-31.9868	11.2642	-12.763	-5.3322	-15.6438	54.3657
	1.21733	65.2783	33.9303	45.5241	25.4344	31.6649	42.4581	28.2232
	1.21879	104.532	86.1202	93.0539	60.8015	92.015	61.4575	31.134
	1.22026	62.2218	90.3614	94.666	74.9277	93.7766	56.7524	131.8
	1.22172	-10.2248	85.9609	46.6251	22.146	-16.4181	30.9634	6.6033
	1.22319	-27.6339	19.067	26.6909	0.12129	-18.5967	-4.37003	1.72538
	1.22465	12.4867	-8.97311	34.6089	-22.4343	-8.8958	-2.15275	-30.6845
	1.22612	56.8847	93.7006	75.8132	42.951	57.3743	18.8542	-2.89037
	1.2276	43.4944	37.1977	26.6667	58.2229	31.2743	-5.00755	-27.1327
	1.22907	-3.42007	19.2768	-25.1956	12.1952	19.3533	-35.7899	-100.074
	1.23054	13.4021	2.30642	31.4662	30.2166	-0.64508	-25.0256	2.85575
	1.23202	69.0537	11.154	36.7492	88.9054	-81.5989	75.3379	1.31614
	1.2335	191.828	67.7592	43.6333	94.4042	-42.4593	18.5451	69.079
	1.23498	299.478	260.95	168.75	19.7556	148.022	81.2109	114.97
	1.23646	370.657	389.661	337.15	131.38	99.6033	61.7736	32.1492
	1.23794	356.912	210.702	265.374	76.8368	58.8208	41.4057	27.499
	1.23943	221.635	25.8914	122.242	91.1608	-64.4782	52.8285	-56.0211
	1.24092	199.571	343.099	206.05	235.583	142.82	159.877	132.943
	1.24241	-34.5098	165.949	36.8263	-14.3913	-58.5669	-55.1582	-27.9448
	1.2439	16.5685	29.0696	8.8692	33.0007	-1.82012	-16.6052	11.8903
	1.24539	69.2474	-18.7968	55.5661	29.1384	24.0429	49.6181	-5.52409
	1.24688	69.7241	58.5279	57.783	86.6122	52.6064	90.1826	16.6753
	1.24838	11.7133	4.61043	4.21444	0.45153	-23.7496	2.44681	-43.6753
	1.24988	29.5975	17.2123	10.2668	26.6862	-8.39949	-5.20147	-49.2124
	1.25138	-5.36536	36.4507	-7.14992	30.7859	-9.71708	-35.9466	-22.6184
	1.25288	19.9642	24.2075	18.0013	9.34889	13.7967	-32.8858	-5.51292
	1.25438	-7.93297	-9.85194	-23.5953	-61.9566	-38.1072	-37.9201	-18.5803
	1.25589	42.2169	24.3943	34.9121	-1.94487	16.4494	11.0168	15.4588
	1.2574	-37.1397	-15.4301	10.6314	-36.6444	23.8022	-30.2706	17.0251
	1.2589	67.1157	84.1484	88.8945	39.5052	64.2577	32.43	41.4054
	1.26042	88.5815	26.8294	48.7996	28.9157	32.918	-5.33294	-18.0015
	1.26193	73.1371	63.8358	48.6078	29.889	33.2975	74.928	39.4953
	1.26344	25.4541	-18.4623	-5.51956	-8.31863	-40.4138	-55.1406	-68.2602
	1.26496	32.5731	72.8693	27.0842	-8.63721	-31.2078	7.40085	17.6327
	1.26648	12.4114	15.6057	30.7805	8.69123	-21.338	29.6492	11.1719
	1.268	-1.58786	7.37989	26.8209	20.5877	-11.372	-10.2922	-52.9949
	1.26952	-5.08359	-21.6679	-24.7609	-18.8317	-22.3366	-47.6967	-16.2584
	1.27104	-28.5178	-51.4078	-47.9315	-51.3755	-35.0115	-68.352	3.0292
	1.27257	2.87717	4.23144	13.3033	15.4222	-5.47108	-1.34267	25.739
	1.27409	-0.57466	28.3592	13.3338	11.1324	-12.4968	-0.97952	5.13994
	1.27562	16.8522	23.5699	19.106	22.4651	6.60753	-7.01558	-35.8441
	1.27715	59.5402	32.0727	35.5809	23.095	37.7679	8.9627	19.5311
	1.27869	60.2604	38.8406	33.0871	45.6495	32.0459	64.3281	-13.6074
	1.28022	34.6915	73.0948	0.92959	58.9267	34.87	57.4536	-21.2928
	1.28176	4.24526	34.8311	23.28	35.8867	-13.0655	23.0139	-44.6973
	1.28329	19.4921	-9.48764	13.4682	-29.8945	-23.6179	-7.34186	-67.6194
	1.28483	-45.7528	-9.13959	-5.12002	-8.93862	6.57042	-9.70118	-63.2267
	1.28638	-6.33755	-11.4952	-23.5133	-3.15791	-11.8049	3.42109	-96.6762
	1.28792	8.78805	59.8874	-20.3867	16.345	14.2275	23.7688	-48.4686
	1.28947	-16.2707	41.7597	44.4791	12.6988	19.4638	32.4136	23.2155
	1.29101	44.4422	13.8457	29.3765	7.12929	6.45063	12.2195	22.611
	1.29256	14.2152	17.9961	12.8437	36.1876	-10.8794	-10.6124	-2.3333
	1.29411	18.3604	0.25981	38.1176	8.02083	10.6511	21.5652	-7.29278
	1.29567	-50.6307	-8.44137	-46.766	-60.832	-59.5548	-68.5305	-30.6767
	1.29722	121.866	110.443	122.88	84.7971	101.367	43.3041	120.031
	1.29878	122.704	37.224	93.0162	97.4254	99.0123	41.271	112.022
	1.30034	63.4809	-59.6108	31.8768	83.1934	17.1956	-0.73773	64.477
	1.3019	64.6402	21.5808	26.7643	60.7925	9.74701	-8.64035	35.0832
	1.30346	-49.8295	26.5508	-31.3618	14.45	-3.26069	-18.9743	-26.7623
	1.30502	69.1342	71.4876	54.4224	25.4644	34.7774	19.2954	27.9006
	1.30659	-9.25934	67.0319	36.4559	-17.8924	23.9213	1.44927	15.5768
	1.30816	76.45	128.867	71.2291	69.1377	67.0169	36.513	47.1044
	1.30973	133.869	126.944	96.737	102.126	112.41	122.34	154.962
	1.3113	123.684	133.74	77.1445	102.38	75.4837	109.441	96.493
	1.31287	-1.80877	-6.27372	9.65007	42.6134	-0.4974	40.4986	2.52967
	1.31445	34.9559	29.3986	3.73151	66.9309	24.3112	22.7732	12.9242
	1.31602	27.906	28.2428	49.7789	4.85973	-6.73615	-29.6446	-18.0643
	1.3176	62.3135	68.0165	35.5255	28.6666	46.7386	43.3145	-0.86845
	1.31918	99.5937	116.505	67.7612	64.2381	43.85	64.552	13.1815
	1.32077	76.165	78.6623	42.802	77.4264	18.8696	69.3721	13.6833
	1.32235	63.9029	42.0829	-4.67616	21.8863	-5.79353	-32.5753	5.80413
	1.32394	56.2137	42.4245	70.7164	47.2989	48.6956	59.7107	74.2374
	1.32553	-55.7797	-41.2249	-15.1304	-17.4059	-84.6751	-56.7812	-56.8314
	1.32712	10.8122	5.73857	3.63061	-15.8075	-47.7332	-33.2627	8.38853
	1.32871	116.542	51.2595	47.2763	41.9608	39.0467	36.2662	29.53
	1.3303	55.8149	27.8951	13.0874	-8.1511	3.17878	-1.5373	-8.50122
	1.3319	5.06444	96.8349	2.17145	14.1699	42.0127	-3.42228	7.07371
	1.3335	53.9833	100.75	21.3242	29.2949	51.9975	4.77144	-8.75056
	1.3351	33.7956	84.0288	5.27473	12.4716	76.7045	34.2688	-8.40295
	1.3367	48.1844	105.789	24.9228	30.063	-7.23746	-17.7861	-24.3433
	1.33831	96.6592	123.695	71.2115	131.682	58.7575	32.0568	33.6207
	1.33991	107.75	128.407	76.5848	27.2537	29.2067	51.2261	-6.36143
	1.34152	22.0539	30.8269	52.1198	-0.72017	7.19135	-6.50132	-12.4195
	1.34313	-53.5704	-4.75091	12.1624	-0.66121	-42.7455	-0.14336	-13.6916
	1.34474	-72.6992	-53.1069	-39.1418	-28.9037	-87.5772	-43.7637	-7.38498
	1.34635	43.311	72.4715	50.3363	-20.8971	-49.674	-7.05054	-3.52904
	1.34797	60.1097	83.5667	56.0369	69.7431	29.109	48.776	44.8515
	1.34959	21.7135	-19.9582	-3.94197	-6.66669	-19.1551	-18.0503	-7.82243
	1.35121	-0.73272	33.5699	17.695	-6.39681	2.06647	-46.4061	-23.4485
	1.35283	99.2363	120.649	85.2045	80.4229	101.914	47.1381	62.7488
	1.35445	56.8922	79.6585	88.3187	67.8854	22.7622	12.6412	37.2741
	1.35608	-37.13	-48.8737	-58.6713	-70.2125	-52.4397	-14.7591	-24.9862
	1.3577	22.797	16.7076	-14.4114	17.4611	14.7279	-4.62834	1.07142
	1.35933	14.9885	33.5214	17.6297	14.4375	18.0025	-7.09044	-3.70795
	1.36096	2.82547	1.86013	48.0659	39.9028	-15.1507	-20.0155	21.1186
	1.3626	-3.4418	9.28182	25.0144	11.0964	19.8782	-3.16433	-1.84108
	1.36423	39.6237	23.7967	40.2543	50.491	33.9522	41.5679	-7.87424
	1.36587	-51.931	24.0164	-39.6596	-30.0554	-29.7112	-75.5347	-64.0861
	1.36751	-47.4323	2.59385	-19.1247	-0.23178	-1.51004	-38.4471	-43.9993
	1.36915	31.1968	48.0782	23.3031	44.8681	27.5227	17.1045	16.4391
	1.37079	15.6761	46.0438	37.8645	29.0824	20.3925	-27.273	-7.90311
	1.37244	51.8486	56.8397	38.6952	3.20429	-9.61393	6.66254	10.9841
	1.37408	58.6101	99.6444	56.2292	44.404	66.8709	63.88	48.4205
	1.37573	35.7684	33.8936	-4.15814	38.5389	-35.1126	-15.5777	-42.2681
	1.37738	50.6182	47.927	57.758	25.0544	11.645	-14.6119	-18.5921
	1.37904	8.24208	37.8597	47.9863	23.8192	48.8668	-9.03248	-21.7944
	1.38069	23.0071	32.1557	5.80206	21.0002	31.1081	51.8287	20.5655
	1.38235	51.7216	30.9459	8.41817	-1.55788	0.95091	43.6467	24.1754
	1.38401	-25.9698	29.3893	-16.8188	-52.1555	-104.018	-52.1253	-36.3673
	1.38567	18.188	49.5751	-15.4555	-37.3939	-48.3242	-20.7026	-57.2136
	1.38733	87.437	103.54	42.0935	66.1285	49.2936	47.2447	28.1467
	1.38899	3.74328	17.6496	26.6829	30.4118	16.9483	15.1188	-12.2814
	1.39066	55.8002	36.5657	40.8755	64.2654	28.6089	43.1538	-23.4141
	1.39233	43.4925	59.2416	95.9341	69.5602	66.2167	52.8455	96.4079
	1.394	126.118	34.935	61.5977	78.3743	50.8826	36.1884	42.357
	1.39567	60.6076	114.246	65.1649	43.7848	35.6256	43.724	22.4609
	1.39735	65.2733	36.0849	17.5064	52.3045	44.4908	14.9358	18.1232
	1.39903	38.7841	16.0621	-24.622	10.5614	14.7465	-26.1763	-26.0641
	1.4007	54.6072	36.2935	-13.8924	10.9741	5.39425	-13.9026	-6.06597
	1.40238	30.3569	19.9665	16.3351	14.6761	-11.8343	3.29946	-31.1115
	1.40407	10.6175	15.4324	-15.1398	9.16708	7.79344	6.70875	-54.343
	1.40575	28.9481	25.4448	-14.4195	-16.0275	26.8285	-4.07569	-5.90567
	1.40744	-28.0645	-58.1971	-55.9007	-46.6677	-45.1383	-46.7691	-72.9309
	1.40913	-29.6911	-19.3688	-8.94834	-27.0983	-48.3642	-19.7572	16.9875
	1.41082	6.85841	-1.92593	4.0808	-3.16948	-10.2815	27.7248	-16.544
	1.41251	33.5888	60.4374	3.53109	4.84262	-6.15458	-8.41158	-10.5953
	1.41421	15.1586	32.2571	12.6496	4.11715	16.3532	-26.4426	48.5692
	1.4159	44.0025	35.9424	-4.10247	25.0348	2.39775	15.8158	57.7936
	1.4176	28.9702	69.273	48.1303	-4.60939	-2.34074	-7.25754	28.0526
	1.4193	30.9108	12.0077	31.6846	27.9009	3.95554	-13.8142	49.7844
	1.42101	-42.0484	-45.9291	-58.0814	-34.944	-20.7509	-50.8544	-52.6834
	1.42271	-6.25473	12.7449	-5.74054	-9.95627	18.8529	16.7366	-7.17838
	1.42442	1.699	53.0956	32.8155	20.7153	25.5984	11.9216	6.20648
	1.42613	-42.3428	86.847	4.68785	12.4209	32.9594	-1.52455	-27.8076
	1.42784	32.0732	53.9295	29.3648	47.3992	51.1095	-9.93428	29.4573
	1.42955	11.2796	34.0431	11.4702	17.2066	33.3925	-3.21794	1.65575
	1.43127	68.2953	48.9044	42.113	34.5941	29.1032	59.4625	69.136
	1.43299	-45.4161	-37.9777	1.99545	-50.2548	-49.046	13.6002	-19.66
	1.4347	33.0573	101.825	44.5021	22.0088	7.88931	10.1646	14.5055
	1.43643	2.83726	-6.0751	10.2829	-73.3192	-45.3412	-76.1655	0.4757
	1.43815	-9.86986	-52.1129	-20.6006	-16.508	-23.367	-83.1163	-36.2347
	1.43988	56.6507	59.2849	33.674	2.54111	34.7909	2.33373	-41.5831
	1.4416	58.9982	-34.4418	-25.3555	-7.25253	-4.98977	-17.5156	-46.0018
	1.44333	2.23319	-13.1962	-6.0034	-27.1641	-12.2743	-32.3176	-47.0496
	1.44506	-56.7046	-53.6313	-4.13811	-42.9659	-35.8631	-104.924	-62.1864
	1.4468	19.505	19.6584	26.379	8.80371	-9.6311	-34.7028	-6.85252
	1.44853	39.1575	0.22332	10.8522	21.5269	29.7877	40.4894	-13.1071
	1.45027	-12.0352	-24.2843	-79.5498	-44.1732	-68.0132	-50.0083	-60.2493
	1.45201	62.537	33.0389	49.0866	47.4368	7.14425	47.7467	60.7629
	1.45376	-1.40543	11.3899	-3.21625	-16.438	-6.81605	-33.6033	-19.3009
	1.4555	-16.6885	48.612	-5.9734	26.3665	-7.7882	3.15615	-9.39825
	1.45725	4.54035	22.297	-13.0671	13.2948	-48.2014	-9.16114	-18.5952
	1.45899	23.509	49.6386	-5.80617	1.49846	-9.49842	29.3821	3.89973
	1.46075	-31.1786	-14.7593	-38.1214	-30.604	-20.5973	-51.0551	-25.2744
	1.4625	0.4671	-13.8821	8.44877	29.3732	3.79354	-9.52237	-15.7378
	1.46425	12.4592	-4.80414	6.6533	8.73982	-42.4386	-17.5808	-36.3902
	1.46601	27.2396	-14.0716	-19.1485	-5.21101	-1.50015	-7.94954	-0.03783
	1.46777	3.63595	11.7074	18.4975	-5.36922	9.56478	-27.0743	-1.0347
	1.46953	13.904	42.7559	29.3115	5.21888	-3.28001	-0.26602	-21.0256
	1.47129	19.3966	29.6874	27.061	7.80679	27.9809	21.091	17.8143
	1.47306	14.5389	42.5511	-8.79591	-33.7274	-18.1412	1.87484	-37.7158
	1.47483	27.366	22.3715	12.087	-6.47644	19.9777	34.2578	28.3737
	1.4766	14.0274	42.1468	31.5973	-2.19254	11.3517	-1.54937	3.78033
	1.47837	28.9937	0.00645	3.28404	15.6497	-5.86031	-22.2991	-46.9374
	1.48014	44.5616	14.3208	55.4961	47.8663	35.8588	54.5816	27.9208
	1.48192	36.858	74.6369	68.9334	-9.63214	18.1255	43.8255	58.8811
	1.4837	-24.919	38.4507	12.0313	-66.6482	-50.586	-35.3678	-40.0477
	1.48548	-7.92551	31.2345	29.7134	-12.8961	-11.2213	-14.2878	-10.393
	1.48726	10.9917	5.3329	33.0243	22.1045	39.672	1.10497	-9.5012
	1.48904	84.385	58.5153	62.6875	63.772	48.3349	54.0196	73.1274
	1.49083	15.3793	47.0465	7.68019	40.2874	25.7561	-22.8612	-5.58537
	1.49262	27.5523	38.9888	30.162	29.2819	15.43	-20.7678	-17.9778
	1.49441	3.74476	-7.86576	32.7054	-18.7706	7.68906	-9.94661	-35.8524
	1.4962	57.831	60.9266	45.9663	29.3907	35.5157	34.1142	20.7594
	1.498	56.1526	36.8055	45.4331	1.00384	63.4317	22.4809	-5.15034
	1.4998	15.1679	25.9674	6.90026	-19.2251	10.9072	2.20277	3.64028
	1.50159	0.21322	94.3973	9.96912	-25.1337	4.56152	-27.3673	-14.3029
	1.5034	16.0499	50.9768	48.295	-8.8269	-3.09155	32.6379	-26.48
	1.5052	62.1034	22.8186	70.9143	36.6246	53.1818	16.0875	30.3053
	1.50701	-16.8888	-3.84417	0.25589	-76.3144	-41.393	-55.6421	-41.195
	1.50881	39.8263	36.7721	35.4327	8.36459	20.2613	13.9977	-21.0436
	1.51063	-8.79446	-27.4623	-17.1196	4.98153	-31.0505	-24.2795	-17.2455
	1.51244	34.0215	-4.58414	7.58695	4.3294	-21.0681	-3.26193	-31.5028
	1.51425	10.2289	20.5665	23.6548	-21.9926	6.4537	36.0203	8.88329
	1.51607	29.1313	-35.6539	-2.59965	-33.7306	-37.5343	-32.2386	-53.3204
	1.51789	6.46146	61.725	21.1473	-37.3956	11.2787	-28.1912	-15.1931
	1.51971	7.88781	6.40112	-6.73289	-2.30523	22.0509	-21.57	-13.6366
	1.52153	47.5448	-34.9671	39.1172	30.7474	44.0639	16.0809	-22.901
	1.52336	41.4535	57.1436	51.8076	36.547	21.0052	20.4778	6.3317
	1.52519	7.08864	3.72435	17.6677	-13.5294	-15.595	-13.5042	-36.9128
	1.52702	2.35797	16.2135	19.577	6.45117	14.9924	-20.1538	-37.7186
	1.52885	7.92024	20.545	23.5252	39.656	-0.98928	-31.8238	12.9792
	1.53068	-13.4533	-11.9197	7.23076	-13.6926	-36.8103	-34.7276	6.62529
	1.53252	16.2777	-23.8895	32.7992	-0.08336	3.8293	36.1551	30.8761
	1.53436	57.0944	55.5477	45.8364	23.5679	48.4224	35.7521	50.7338
	1.5362	89.4815	23.661	51.06	-4.18498	29.8348	53.513	11.7235
	1.53804	16.6395	26.11	28.3524	12.8049	9.37667	26.8523	-26.5649
	1.53989	62.5282	21.9424	39.0754	9.35764	-13.5331	9.48509	-37.9083
	1.54174	34.0334	53.7535	22.251	39.7042	10.6536	25.1222	18.9725
	1.54359	45.0965	35.2296	35.053	40.4657	0.72417	36.128	29.3672
	1.54544	62.5528	42.9526	28.0721	12.6347	4.34577	32.4593	20.3361
	1.54729	34.8498	73.874	34.6471	11.6767	72.1439	25.1852	61.2792
	1.54915	46.8305	24.0135	38.6387	27.768	1.69108	32.1876	16.7697
	1.55101	50.0963	51.914	9.02958	26.8885	20.121	27.955	5.9511
	1.55287	57.5865	53.1174	91.0671	85.6858	29.2196	29.882	29.6175
	1.55473	52.5071	41.1722	38.5405	61.7439	-1.95369	16.8087	-14.984
	1.5566	30.2226	-22.7556	-26.3219	6.49473	-51.3537	-45.9932	-68.0598
	1.55847	31.2977	4.82231	-31.2022	-24.151	-1.81507	-44.9134	-54.0207
	1.56033	63.5958	47.9492	69.5564	56.4777	51.2302	11.0789	8.31215
	1.56221	27.244	17.0805	25.3603	7.75137	-16.4669	-26.4011	-8.52232
	1.56408	59.8934	58.0137	55.6773	35.6427	64.7622	57.6054	27.2303
	1.56596	3.82279	3.81485	-24.365	-22.0731	-20.6633	-3.19322	-2.75292
	1.56784	51.75	48.2621	62.1819	7.71668	34.491	16.4052	-42.6364
	1.56972	-19.7724	20.5771	-3.31494	-25.666	-4.21335	5.75752	-25.6441
	1.5716	-8.88075	-16.2938	13.9249	-14.2103	-19.6406	-15.019	-17.9664
	1.57349	-8.02894	11.6978	15.7651	12.6532	30.5787	-23.9535	-66.8471
	1.57538	37.4251	50.3318	55.2034	39.925	72.6386	35.0737	20.8379
	1.57727	38.7906	-17.6685	31.0325	0.77729	9.33688	-39.4693	-5.08876
	1.57916	74.877	20.65	30.5494	19.9897	10.878	23.2484	7.08796
	1.58105	66.1057	55.9503	78.8639	60.0547	67.2959	54.5385	76.6171
	1.58295	26.5572	-2.67728	80.5435	28.6781	55.3207	16.7235	35.3429
	1.58485	-14.0972	-8.10784	-13.8735	-51.5271	-52.12	-45.2709	-34.8072
	1.58675	-42.9858	-53.3288	-40.3553	-21.5533	-80.8765	-86.4341	-32.2071
	1.58865	96.2415	74.9581	63.3233	115.691	52.8513	61.7682	49.114
	1.59056	129.377	62.6328	83.8576	37.8188	-15.5547	40.3059	-7.35687
	1.59247	300.889	163.455	252.052	98.8903	24.7045	-115.097	29.9903
	1.59438	487.527	582.455	393.403	292.141	-11.5032	-49.8399	-186.965
	1.59629	634.396	748.379	470.566	297.034	-45.1721	113.952	53.2913
	1.59821	780.988	747.285	688.052	403.768	407.772	196.801	190.238
	1.60013	431.723	574.073	453.136	189.056	112.783	228.838	11.6884
	1.60205	266.488	398.238	244.823	177.042	118.998	195.423	45.0104
	1.60397	161.095	201.556	156.502	180.616	107.145	122.924	80.3691
	1.60589	77.4398	92.4572	124.117	70.3508	86.9612	59.0312	-24.3577
	1.60782	1.82351	43.68	-1.02729	-21.931	-2.48669	8.75139	-63.3309
	1.60975	56.2461	87.6831	39.173	65.0571	32.1205	43.7193	15.0431
	1.61168	10.7336	-1.6964	47.1124	31.1441	8.88547	21.5641	62.9927
	1.61361	-1.53827	-0.84605	10.3541	-14.9477	-9.94171	-1.81168	-7.66373
	1.61555	-25.0768	-33.4718	-23.5517	-79.1078	-75.5123	-49.2018	-87.8916
	1.61749	45.4556	-8.84595	14.8887	-28.4349	-25.2083	-11.6751	13.9931
	1.61943	21.6173	-30.288	-8.6974	-55.0964	-38.237	-17.4965	0.51416
	1.62137	19.3353	-72.7465	-8.09562	-8.84512	-11.7569	-35.0941	-29.9826
	1.62332	65.7173	49.1148	31.0449	55.0267	31.0853	28.2356	51.577
	1.62526	42.0414	6.00825	31.3017	2.96534	5.92935	43.2628	25.2959
	1.62721	29.1151	32.9018	8.82517	-0.0624	-25.163	0.73562	7.08401
	1.62917	14.2612	27.8573	-13.5597	-1.6582	-22.0207	-6.86225	-31.0329
	1.63112	18.852	-0.38264	-8.91777	-11.2238	-43.3115	-59.7384	-42.9096
	1.63308	-24.5401	-17.5508	-16.9152	-39.0335	-30.819	-65.6349	-5.01026
	1.63504	35.2357	23.2133	36.1696	32.8305	2.17856	14.0887	20.8846
	1.637	-22.6452	-65.4407	-16.099	-45.3287	-52.3517	-26.0664	-71.0625
	1.63896	61.1983	91.4134	91.3727	3.25163	37.2463	35.7514	16.9117
	1.64093	40.9467	37.416	-17.7164	-19.8364	-36.9275	-42.9623	-42.7494
	1.6429	42.2174	74.6792	49.9094	31.3906	-9.13553	5.97939	12.2951
	1.64487	45.0232	31.9812	26.9896	38.213	11.6713	-20.0173	-28.9614
	1.64684	56.3186	27.002	58.3395	54.3875	37.861	39.5371	21.2427
	1.64882	53.8275	32.0748	40.875	58.7874	14.4771	41.5263	-0.18285
	1.6508	45.4831	90.5005	6.895	-5.00868	-34.0854	7.45718	14.5242
	1.65278	13.3059	77.142	13.4576	-6.01224	-26.4303	-0.95388	47.3798
	1.65476	24.9676	35.278	42.2073	49.5105	26.9478	23.5979	30.2031
	1.65675	57.73	71.9509	28.8397	20.1762	31.5778	5.18698	-14.0349
	1.65874	35.5204	33.6546	35.8167	4.22925	3.43628	39.9804	32.8765
	1.66073	37.0829	24.508	10.4661	10.9511	31.6412	0.06862	4.30511
	1.66272	26.7254	22.2621	-0.10153	1.45165	6.02526	26.8214	12.7528
	1.66471	-0.39865	-11.118	7.77499	-14.1179	-9.10128	-25.9626	-55.0905
	1.66671	48.9111	88.1698	41.6126	66.3286	41.5212	16.1903	33.9704
	1.66871	38.1842	18.9731	25.4628	-7.01482	23.9852	7.98069	11.3493
	1.67071	10.5624	-19.2661	-33.7124	-33.8633	-19.8781	-43.858	-12.6055
	1.67272	94.8279	41.1445	29.4004	37.8925	49.3692	40.4047	18.105
	1.67472	50.4978	24.5266	32.8574	31.0896	43.0652	10.8551	35.786
	1.67673	22.7659	13.0426	4.18764	4.48891	-27.2148	-26.1222	25.7361
	1.67874	2.35909	-0.18635	-35.7416	-12.1055	-25.3039	-12.9766	-26.3119
	1.68076	18.9504	62.1275	33.5877	20.9157	-2.89476	32.881	71.3122
	1.68278	14.869	12.56	4.01428	4.22559	2.41967	46.7785	57.389
	1.68479	73.6451	32.1521	58.3288	36.8247	53.5616	57.8195	-5.96566
	1.68682	19.579	-6.18982	26.8862	-6.21346	50.151	-9.29957	-20.1207
	1.68884	27.3737	31.5633	-5.04413	6.30986	-3.80994	-5.51523	-25.2309
	1.69087	44.8068	42.1399	25.2776	21.0777	-1.34015	36.52	31.2322
	1.69289	5.05063	16.3519	-4.52887	-28.7498	1.81967	-13.485	-45.3185
	1.69493	38.1734	24.7675	-0.4751	23.8591	-7.04554	25.9399	-11.4502
	1.69696	53.9262	30.9143	45.7919	9.20297	1.56367	0.49793	13.4891
	1.699	25.217	6.25797	53.8253	21.7633	33.268	11.6196	7.84556
	1.70103	27.8894	21.2345	36.5496	45.0236	29.9568	30.6678	46.4944
	1.70307	11.9306	11.8777	2.47778	-14.4521	-27.5432	-32.8815	-21.6988
	1.70512	53.3004	77.7905	45.524	65.5922	36.8949	40.5374	-27.8305
	1.70716	54.408	3.40146	51.0547	50.4142	16.2477	7.55076	-23.3762
	1.70921	8.60555	-5.77664	14.9363	1.3034	1.63407	-7.695	-9.49629
	1.71126	-7.77052	1.245	14.2317	27.0422	5.37039	-23.4007	-2.24197
	1.71332	-18.8837	-15.0991	-44.3083	-30.044	-61.7034	-12.1478	-81.3459
	1.71537	17.9532	34.4831	-0.0194	5.43001	10.6007	-11.8448	-44.4415
	1.71743	32.0643	72.1688	47.3882	9.31003	-2.39451	19.0081	6.34502
	1.71949	49.2308	47.3015	58.5937	59.3994	41.7636	47.7927	51.1925
	1.72155	57.2503	33.7757	31.8061	23.5227	41.3099	24.2573	3.52568
	1.72362	27.7735	12.5013	19.8141	6.07068	16.4061	7.35948	12.1178
	1.72569	52.412	-27.393	30.6931	29.9481	20.289	-7.6938	-14.5528
	1.72776	68.8468	64.5299	38.1034	39.2155	51.9223	49.0734	10.425
	1.72983	21.676	12.3691	0.96371	-11.5844	-3.0826	7.93511	7.63766
	1.73191	37.9166	38.2337	50.6095	58.0578	10.9335	16.8834	-1.76124
	1.73398	10.8865	36.692	56.9673	30.3111	18.229	7.51082	23.3006
	1.73606	42.3837	49.7379	62.9832	57.123	37.6194	31.661	30.1189
	1.73815	24.0333	-0.93646	-3.2539	-9.82113	0.15077	-39.1484	3.48531
	1.74023	74.2171	41.3408	32.9462	38.9528	39.863	-1.00753	-7.62363
	1.74232	24.5585	76.5924	24.6876	-22.0951	11.8792	20.4275	-11.6244
	1.74441	117.803	103.338	79.1717	18.2246	109.781	103.993	71.8363
	1.7465	-67.3451	-13.0604	-71.204	-88.0577	-61.8677	-60.8056	-79.6705
	1.7486	81.3136	108.863	28.8978	49.2472	51.8908	21.5308	0.01638
	1.7507	58.223	99.2862	23.3255	1.27587	38.6181	16.3917	-21.4811
	1.7528	-29.0954	27.8585	-15.0215	-44.6211	-42.6699	-61.1539	-74.9279
	1.7549	-2.0775	23.5762	-27.3358	-35.2067	-36.7145	-16.429	5.97787
	1.75701	24.2873	19.2458	13.8717	-6.47421	3.33632	18.7982	33.1958
	1.75911	58.8413	34.5627	8.62781	40.1919	4.00156	-15.6991	39.539
	1.76122	50.8987	26.5831	8.98208	24.1631	19.6182	10.0303	40.1019
	1.76334	5.4826	29.6262	7.52165	4.21571	-1.78999	-25.3104	12.5502
	1.76545	21.453	14.3108	9.88912	32.5151	-33.4652	16.7575	1.26996
	1.76757	32.0576	46.2828	36.2387	44.7967	1.98169	30.1061	-44.3191
	1.76969	8.3908	30.1181	10.2705	-10.0008	-2.41815	7.31052	12.7361
	1.77182	17.9727	7.9345	29.1356	28.6113	4.9428	-3.18502	-18.4097
	1.77394	-25.5589	-30.5212	-6.94365	-7.73209	24.9885	-11.7091	-28.9002
	1.77607	52.2132	-29.5233	46.2958	-2.66104	1.19789	20.8496	-17.0488
	1.7782	-30.1711	-29.4936	-33.3626	-21.406	13.8927	-39.0121	-38.7209
	1.78033	39.6349	16.8332	38.4107	11.0132	47.7101	20.6688	-26.5862
	1.78247	70.3599	67.2302	69.3088	73.9761	57.0788	70.8222	20.9674
	1.78461	11.977	12.3205	14.1514	26.5678	4.8916	-5.41671	24.1571
	1.78675	33.4995	-2.93741	-45.3697	-23.2882	-0.23563	16.2764	-30.3132
	1.78889	10.4298	40.5202	45.6241	26.2274	50.2402	-2.50892	2.91583
	1.79104	13.9238	-18.146	-2.82716	10.4157	12.6922	-5.72108	17.9183
	1.79319	48.6808	13.0863	35.046	40.1839	21.4986	-14.2655	-32.4293
	1.79534	14.1692	24.8652	3.46259	-10.8714	9.5331	12.8727	-26.309
	1.79749	27.4471	27.165	17.1191	23.5922	32.6639	15.4055	19.7043
	1.79965	55.6962	32.14	50.6158	51.1508	40.2741	22.4521	58.7834
	1.80181	33.4991	-3.12354	28.7696	30.2741	-0.81519	-9.13291	-3.47806
	1.80397	-3.72915	-88.7929	-61.862	-21.8581	-48.4358	-34.8438	-51.6636
	1.80613	10.5125	21.6318	14.1036	4.10114	-15.2585	13.3746	-40.0296
	1.8083	37.9482	16.6487	11.8142	51.9918	26.3376	13.578	-5.82305
	1.81047	64.4136	72.8487	25.7756	51.7143	24.706	14.4064	90.0439
	1.81264	67.1607	77.059	57.6497	-5.29367	44.7889	11.5077	18.9543
	1.81482	58.3334	59.5043	52.6078	63.1071	20.2747	44.1455	5.41991
	1.817	23.1301	-15.0406	35.2555	26.1422	-10.1789	34.6685	-47.5853
	1.81918	59.7699	77.4707	104.656	53.6027	35.6506	68.6066	31.7052
	1.82136	81.8329	66.902	51.7807	81.1719	62.1135	46.3661	23.2594
	1.82354	12.7944	45.7977	68.9418	14.6638	31.876	-4.58756	13.2614
	1.82573	46.5311	61.7932	7.22867	20.2609	-9.74397	16.1998	-23.6956
	1.82792	17.3913	14.3717	2.37	0.61958	-12.5954	5.44111	-5.28461
	1.83011	34.4605	29.0142	39.3443	32.1546	55.4636	24.8872	9.40431
	1.83231	10.4876	10.6083	31.3635	28.6911	15.028	-5.96671	53.7605
	1.83451	55.4807	1.181	68.9418	0.96338	39.8888	-10.8878	-13.0302
	1.83671	36.305	75.5866	18.292	-15.4564	42.9272	-4.23947	49.6967
	1.83891	-5.73753	-54.9502	-39.1036	-55.9101	-59.5642	-18.1026	-32.5632
	1.84112	14.1114	-3.9302	-17.0135	-23.9499	-24.2296	2.72973	-3.58845
	1.84333	28.8486	54.1459	-28.7399	-0.50656	12.332	-7.8997	-7.87572
	1.84554	71.7116	57.8931	67.9013	50.6283	25.4632	16.7821	59.5128
	1.84775	4.51315	12.9464	5.32467	1.46395	-9.35318	0.47843	-26.1368
	1.84997	26.559	5.74513	40.1898	11.5994	13.3517	16.2846	22.7733
	1.85219	30.1303	19.3197	28.7576	-4.66981	28.8504	-27.1664	-1.15859
	1.85441	45.942	23.4027	68.1167	37.2079	55.614	41.9695	74.9461
	1.85664	60.0061	62.5506	45.6723	86.7705	62.7125	62.0902	117.674
	1.85886	54.2417	42.8685	41.5256	35.4906	10.5036	33.2415	9.88625
	1.86109	34.852	-4.79399	12.4013	23.0475	-14.7701	14.6834	-17.0836
	1.86333	28.3691	-0.80894	36.7117	47.2755	-0.63859	33.7116	-26.4181
	1.86556	7.20614	55.7959	46.7737	25.5559	-9.59032	-2.32291	38.5743
	1.8678	-0.77314	63.8285	20.6709	30.8918	7.79397	9.59641	-10.4695
	1.87004	54.4098	60.9945	70.283	77.1094	56.0967	49.584	46.6074
	1.87229	-12.1182	-15.7583	-16.2746	-8.89993	-22.9273	-14.6955	-29.6437
	1.87453	37.7381	-13.613	4.26077	9.08357	1.57336	-8.28397	-11.8149
	1.87678	18.8655	-8.35996	10.5089	-30.6709	-34.8231	-29.9713	-3.77246
	1.87903	79.2461	85.929	61.5691	44.3245	58.7704	55.4016	64.6885
	1.88129	12.6326	11.907	-10.1961	-12.5456	12.0064	-26.1672	15.0082
	1.88354	54.9046	48.1156	11.9897	44.7123	14.07	29.8085	45.275
	1.8858	13.2486	2.58731	-21.5574	-12.7396	-0.97134	-18.9934	13.1749
	1.88807	4.47747	-20.2865	-33.4478	-22.1909	-30.0414	-28.8168	6.09861
	1.89033	45.4728	1.36155	13.7623	-3.80661	-8.96872	0.25045	-25.5907
	1.8926	23.5809	-27.0158	-2.70615	1.49615	-25.3848	-60.8337	3.782
	1.89487	-18.3843	-42.1351	-12.9492	-32.6489	-22.39	-37.3964	-49.4677
	1.89714	24.3075	12.0789	8.88204	-33.4438	-14.378	-10.6845	-76.5665
	1.89942	2.33963	33.2495	10.4065	-37.0436	-31.3891	-15.4098	-17.0154
	1.9017	20.0261	36.7857	0.3209	-3.32441	-0.06164	19.7916	-11.685
	1.90398	5.20116	20.6261	12.203	-0.17417	-2.80556	-4.27821	-24.6669
	1.90626	24.8131	19.8368	8.61452	-3.15824	-15.2137	-22.7448	22.4647
	1.90855	102.91	115.628	81.9259	88.2256	75.7227	45.7519	65.3083
	1.91084	31.4413	70.2145	25.2808	34.6654	-26.7761	1.65201	-16.0567
	1.91313	7.01148	29.6739	49.8858	4.88452	14.334	-9.01944	-46.7384
	1.91543	48.8025	29.2229	38.7842	44.9721	48.2833	28.1382	20.1898
	1.91773	-27.3605	-6.1865	-9.53924	2.94248	-32.3981	-19.0044	-28.7207
	1.92003	41.2017	19.0077	-15.4136	-14.3938	-30.3298	-29.915	-45.9466
	1.92233	1.57268	-13.8212	-8.27698	-27.8734	-2.52932	-41.0231	-39.1329
	1.92464	-19.451	6.42978	-24.0944	-42.195	-58.0047	-43.1906	-38.0761
	1.92694	26.4449	7.15256	-9.94395	11.9378	-9.23042	4.85005	-19.0508
	1.92926	107.563	74.3248	88.4375	59.2728	72.1681	58.5822	54.5778
	1.93157	29.0144	45.4401	28.3301	10.1303	0.36896	14.7644	-35.5678
	1.93389	78.9956	92.9939	59.5054	75.9898	54.4555	58.2254	56.8342
	1.93621	40.1142	22.8044	35.7787	63.4748	34.9539	34.9993	9.42753
	1.93853	51.1635	3.66302	-19.5995	11.8396	-18.3117	16.4338	21.5565
	1.94086	35.3899	-23.5287	20.1859	21.5429	26.9667	-13.4929	5.26351
	1.94319	-44.6018	-33.7197	-36.8596	-53.4705	-33.2981	-13.6967	-58.8176
	1.94552	55.7427	51.3949	25.9452	28.9146	42.7121	49.6311	42.1149
	1.94785	38.5974	50.963	35.6742	35.6614	28.847	-13.7523	20.72
	1.95019	56.0952	64.386	66.2857	8.25618	20.2944	36.2199	6.0979
	1.95253	99.0421	135.986	84.2277	47.3489	66.6111	77.7952	44.9365
	1.95487	97.0824	90.062	76.4603	56.8791	52.8815	13.7961	54.4739
	1.95722	96.4579	95.1437	117.249	32.4463	43.623	62.6099	45.3008
	1.95956	114.154	126.027	88.8454	75.9321	76.0242	100.627	28.5388
	1.96191	9.30499	11.6763	16.73	-57.0292	-24.6199	-48.1891	-61.7332
	1.96427	70.4672	63.9997	31.4734	7.77004	10.374	34.3293	11.4345
	1.96662	55.4879	48.7621	42.6642	37.143	13.362	27.6043	39.7134
	1.96898	21.6943	26.2582	34.738	47.5005	-7.88835	11.1298	21.3716
	1.97135	65.3268	12.6061	17.6931	40.8231	25.5032	21.789	24.5899
	1.97371	71.1304	22.3655	23.2693	14.1767	40.8962	24.7689	3.73866
	1.97608	93.274	94.3565	77.9992	38.1589	85.0181	30.9884	56.6617
	1.97845	75.5008	59.6263	28.0331	56.5359	14.8718	7.2549	3.27674
	1.98082	66.8915	72.0411	57.9998	40.7345	31.2646	31.4622	39.8456
	1.9832	25.9503	23.3109	30.3584	8.83949	-6.15749	0.89548	13.3253
	1.98558	30.1935	27.8975	18.1179	19.1232	-4.71196	-39.8187	-24.6141
	1.98796	62.9774	74.972	49.1174	36.2882	25.7124	21.894	33.5568
	1.99035	9.14613	-4.30115	-6.89032	-0.26056	2.70384	-18.9	16.4629
	1.99273	-47.4679	-59.3671	-35.661	-74.1241	-55.7302	-57.0973	-39.2629
	1.99512	26.8489	26.5928	34.0947	-4.00412	25.7476	-5.72254	-5.69667
	1.99752	-2.76918	30.3504	12.3017	35.3899	3.01526	-15.8907	-14.0473
	1.99991	23.0085	0.8757	-13.9956	1.14962	6.8897	-5.95726	54.6266
	2.00231	60.4028	97.8046	71.8962	51.7792	47.7331	43.0833	30.7955
	2.00472	42.9481	7.29332	32.3545	18.5437	2.8494	-18.7289	-14.7034
	2.00712	18.5611	6.06891	-16.8611	-11.4387	-22.0031	-15.9157	-38.0077
	2.00953	60.6647	33.1772	19.5876	70.5139	7.49687	-12.3497	-36.92
	2.01194	33.5927	14.2214	-1.27724	-27.7556	-9.90481	-20.6817	-26.0402
	2.01435	67.1206	127.635	71.9138	85.0013	48.9559	35.6033	47.5439
	2.01677	36.0491	-0.64874	13.261	31.0872	17.3619	10.8074	-28.689
	2.01919	41.8618	26.581	14.807	6.98422	7.57462	32.1436	3.49329
	2.02161	30.457	21.5853	19.243	12.7106	20.9949	10.4936	3.7462
	2.02404	35.3209	4.92221	24.4341	13.3312	9.19771	-5.1649	27.6857
	2.02646	27.8634	-20.6277	16.8086	0.32842	-16.1789	-51.2709	22.7202
	2.0289	66.1584	30.8043	64.2953	56.946	51.1383	46.7611	87.1149
	2.03133	67.169	81.9998	56.5347	57.019	72.4061	81.359	53.2247
	2.03377	39.4824	45.2388	70.8234	26.1868	13.6531	34.1299	11.2845
	2.03621	4.80034	-10.0242	-32.9387	-1.64138	18.9586	-21.2416	-9.56548
	2.03865	54.7493	10.65	63.5261	50.3273	50.7512	48.6905	75.8895
	2.04109	-4.7695	14.2996	-27.4025	-60.1286	-9.82703	-24.9667	-5.45456
	2.04354	31.0231	62.2391	63.3616	79.7967	31.3598	43.7836	62.4601
	2.04599	51.1906	29.1047	85.6919	64.7071	16.4176	13.1965	67.3267
	2.04845	33.2944	17.3094	48.6665	5.03551	5.2381	2.95118	-7.93613
	2.05091	55.0802	42.8952	49.1727	19.7008	21.2211	26.1917	14.8672
	2.05337	36.7108	26.2209	10.3958	14.978	31.2739	2.41634	-4.16866
	2.05583	50.3149	27.7042	19.4466	20.8585	36.5213	4.95199	5.16187
	2.0583	40.1499	8.21356	26.6241	-13.4518	-16.6894	-14.3407	-34.8489
	2.06077	26.9904	60.3606	23.7469	30.5507	46.7058	-4.12041	1.55497
	2.06324	19.4721	37.9181	13.9137	31.1386	8.34239	-5.18815	-21.8182
	2.06571	10.0148	39.4746	-1.67953	-1.08871	-5.58441	-4.96149	-30.9261
	2.06819	39.3802	48.1594	6.38861	26.8267	25.9359	11.3413	7.18273
	2.07067	9.73896	6.03894	-23.8038	38.2038	3.87595	-12.3966	-8.53362
	2.07316	-27.437	-13.6961	-18.2063	-50.0433	-24.8441	-39.1344	-22.9029
	2.07564	46.0958	54.5213	51.2663	48.7441	21.7075	21.8829	3.34708
	2.07813	0.16522	48.1022	-0.0907	4.71705	-1.48075	2.52195	14.3195
	2.08063	35.0742	46.5378	65.5275	45.1983	47.8816	2.28372	44.0486
	2.08312	44.5226	45.2583	60.8873	14.1956	34.8158	14.8443	25.5411
	2.08562	73.6417	26.8025	21.2792	12.4102	10.5168	15.9759	19.4588
	2.08812	61.109	22.0911	11.4988	11.9994	1.68367	23.6639	3.57824
	2.09063	30.3284	36.6449	35.6932	8.78163	17.5467	10.4405	3.33205
	2.09314	63.3598	77.449	38.2265	49.3418	12.8727	31.7866	32.5203
	2.09565	-4.44829	11.1396	13.9464	-5.67448	-35.2533	-6.86695	-28.502
	2.09816	97.6442	74.4676	76.1616	48.4199	42.4023	51.757	64.6748
	2.10068	62.6356	-3.89368	30.5863	14.2094	82.5799	1.07748	-25.3536
	2.1032	21.4617	7.81026	-5.96003	15.0421	1.6637	17.8918	9.42028
	2.10572	-34.1174	-18.2797	-20.7691	-12.7057	-14.4892	-16.0156	-54.6354
	2.10825	-4.52849	29.509	0.91892	-12.3331	15.0173	-10.243	-34.2061
	2.11078	-0.127	34.5589	-10.1511	-25.3515	1.03525	-15.7379	-37.2611
	2.11331	-21.2146	28.0868	-12.4475	3.11001	-15.6419	1.8059	-3.56818
	2.11585	-17.9206	-60.1631	-52.3777	-79.7353	-57.1341	-49.9388	-68.5383
	2.11838	-7.95896	35.283	1.77358	22.2031	-17.5814	-16.0652	3.91653
	2.12092	8.25619	38.6046	-0.17343	-0.89989	-34.6565	15.6499	-18.4262
	2.12347	-14.9699	30.6181	22.3393	-3.55016	-18.9554	-43.2306	-56.2779
	2.12602	37.3141	38.6061	29.9675	32.2507	36.9901	-2.83295	-20.794
	2.12857	34.6023	-10.1147	10.1706	5.95246	28.442	-21.4441	-10.7779
	2.13112	108.701	3.63412	-30.5268	8.80396	40.1829	29.731	-31.2907
	2.13368	28.2368	-20.884	-1.57211	9.2725	10.4055	-36.612	9.95342
	2.13624	65.3326	42.563	21.4743	-36.2003	7.00748	-37.1128	30.2323
	2.1388	101.212	108.048	141.098	101.189	86.3248	92.7052	108.273
	2.14137	34.0992	30.0935	37.9728	52.7563	2.68513	21.6206	1.78551
	2.14393	23.8443	26.177	-2.13484	0.20169	-26.4511	-13.3123	-31.8028
	2.14651	49.0001	46.2447	38.0291	-3.94868	19.8197	34.1033	5.97871
	2.14908	28.9956	34.125	72.0316	14.8742	30.5014	40.7187	51.7757
	2.15166	38.5323	36.5274	43.7295	5.28875	-0.92268	-9.94543	15.0634
	2.15424	12.239	11.8169	36.7052	-0.63097	-35.1844	-30.1954	-25.0433
	2.15682	48.6684	49.9025	27.7148	71.1223	21.8248	13.7516	63.7074
	2.15941	59.5813	85.2316	23.0407	52.1167	55.6386	44.7726	65.8843
	2.162	54.4084	58.3305	68.0379	37.6852	39.7195	48.5906	-4.54772
	2.1646	8.83363	-20.2688	-22.8483	-7.72228	0.52144	-20.2739	17.2137
	2.16719	-18.5308	5.45262	-0.77067	-39.8658	-30.2087	-22.2143	-1.43255
	2.16979	-13.5868	-5.71018	-19.9881	-23.22	-14.7586	8.4264	-24.0093
	2.1724	51.2067	44.6831	25.0271	31.5911	32.5877	27.4403	16.8058
	2.175	-13.7038	2.41064	-16.1175	-10.8293	-5.7177	-14.2241	-33.5268
	2.17761	22.6336	4.02746	37.6946	35.4939	27.1637	-13.1094	32.1692
	2.18022	64.2776	51.541	22.6297	48.1307	23.34	-2.25964	59.6862
	2.18284	72.4824	44.1964	41.5622	56.7431	30.2205	52.3372	23.1796
	2.18546	27.4319	14.5515	25.7757	5.42458	34.4739	23.0062	24.3203
	2.18808	19.965	40.9889	40.6586	23.6839	46.9475	45.6644	68.6123
	2.1907	34.4336	15.1746	26.2709	9.46552	28.7912	-17.5892	31.9878
	2.19333	34.2567	69.0489	25.2366	-35.803	-14.8236	-3.81473	6.35727
	2.19596	53.1959	51.1766	56.5152	41.6727	58.7888	37.4071	105.169
	2.1986	33.8322	12.9793	26.247	27.687	15.0486	-13.7381	26.5821
	2.20123	35.6153	23.0107	5.58955	-20.7611	19.7671	31.5016	-24.4397
	2.20387	19.291	3.33645	-12.1832	-0.2639	21.177	-1.55379	-25.9415
	2.20652	15.4398	31.1823	15.2289	32.9078	-9.95745	-19.8707	-17.8871
	2.20917	52.4814	65.0111	69.6179	34.1508	3.58675	36.9181	30.6759
	2.21182	63.7379	40.6722	46.9507	41.5373	25.4689	13.9595	45.0343
	2.21447	67.6832	3.61094	54.7427	46.3786	29.3263	3.69964	-61.869
	2.21713	38.9607	8.31468	51.3822	11.1316	8.92884	-14.1873	-19.5751
	2.21979	9.60116	-11.25	-2.78689	-31.6456	-17.1811	-34.4105	-22.6234
	2.22245	-9.24315	29.9858	4.55692	-24.2163	2.23943	-42.0953	-60.5046
	2.22511	33.8756	47.8815	8.5819	18.485	16.8892	37.8255	-38.6326
	2.22778	3.72954	-3.28965	-14.8861	-33.0217	-56.0851	-50.9388	-54.8791
	2.23046	28.0806	56.7078	4.45869	-4.48305	-16.4277	30.689	-3.86015
	2.23313	45.6343	36.4433	45.6523	23.5316	37.1698	-8.9473	-19.9925
	2.23581	23.4314	-10.3267	8.78408	-2.13284	-23.9894	-18.1766	-40.0083
	2.23849	32.421	36.1154	31.0099	3.24142	-1.40151	-12.1293	-15.676
	2.24118	49.5053	63.5139	85.3494	41.0797	43.1837	27.6597	36.8553
	2.24387	75.0006	45.0423	83.3538	47.0813	-0.81873	32.3656	32.5666
	2.24656	93.5861	61.1965	53.0486	80.7246	55.2977	71.8561	39.7493
	2.24925	-9.76178	29.6001	24.2801	71.7995	13.4321	44.5751	-20.7627
	2.25195	10.6078	77.7446	52.5868	85.0479	-77.0958	-40.0234	-123.173
	2.25465	139.069	37.1059	166.307	55.5189	-44.0411	11.812	14.7001
	2.25736	334.345	304.83	339.251	234.011	180.753	185.659	34.9169
	2.26006	107.699	220.588	180.103	46.9868	13.2259	-63.9814	-131.95
	2.26278	169	223.889	50.3615	86.4742	99.9983	107.203	-54.8796
	2.26549	124.71	86.5396	20.5216	33.7492	-103.77	17.2924	-94.9946
	2.26821	78.6413	89.7057	53.9226	31.2654	31.1447	6.61805	-61.4215
	2.27093	52.9536	43.384	15.0127	19.1913	-13.5013	2.01574	-44.7542
	2.27365	46.1353	-6.20983	28.7485	11.6032	-33.8669	-14.6687	-8.97956
	2.27638	51.198	-20.9144	-9.43382	19.6725	-23.9461	-14.2117	-65.3291
	2.27911	109.173	91.8163	118.458	88.9394	65.4154	99.8708	59.5098
	2.28185	8.08836	12.3859	-1.5793	0.63547	-37.9312	-17.7128	-20.6203
	2.28458	21.4892	-10.9388	19.8801	-7.27404	-7.86622	-15.1118	-20.3024
	2.28732	42.0738	50.5218	49.4218	40.4445	18.8817	-14.2956	16.9624
	2.29007	22.9992	20.0778	42.699	14.9251	27.4144	-3.53436	54.8098
	2.29281	51.4552	83.9304	64.758	78.8983	39.2064	26.3471	65.8484
	2.29556	62.8051	21.3683	23.9604	44.1864	69.0292	25.881	34.4093
	2.29832	33.8904	-9.46825	-40.6524	9.10175	-5.98072	26.1322	17.513
	2.30108	53.6379	72.478	22.8777	91.0855	37.3087	2.90705	53.8294
	2.30384	-18.5625	-39.3113	-54.179	-7.6872	-31.757	-34.4652	-30.7709
	2.3066	43.0423	0.51171	39.4004	15.1132	-7.45641	23.6389	20.6285
	2.30937	32.0182	76.2643	60.2724	24.2566	66.058	7.86031	32.1634
	2.31214	20.2394	-14.5422	22.1301	-2.23712	8.20746	-31.1677	-55.9633
	2.31491	46.2008	-42.9686	-2.6902	-24.0789	9.07625	0.16358	-60.1033
	2.31769	20.7939	25.6829	28.5908	-11.0765	4.63467	9.03837	9.50036
	2.32047	13.3636	61.3865	24.5896	-18.0498	26.6807	-12.4747	32.6093
	2.32325	19.4462	20.3027	10.8735	7.00695	-1.52604	0.75853	-3.95783
	2.32604	-19.4876	48.898	38.6541	6.0641	1.75849	-42.4266	-31.1971
	2.32883	-36.344	-22.7187	-27.128	-48.1103	-37.8496	-68.4734	-72.3779
	2.33162	38.3032	39.996	21.335	13.7516	46.0987	40.309	-9.1003
	2.33442	52.4265	41.791	43.8852	29.3991	16.3184	-12.9836	12.983
	2.33722	-40.1925	1.43651	30.0138	9.32529	-15.9558	28.183	-31.7867
	2.34002	-34.7071	0.14076	-24.2149	-15.5608	-37.9043	-55.248	-48.669
	2.34283	65.9456	7.69813	49.9526	10.5681	-29.7769	-14.2716	-3.16636
	2.34564	-12.7099	24.9779	-24.406	-21.2794	-15.0784	-54.2143	-20.1285
	2.34845	-1.08123	69.5321	11.1806	6.6788	20.6786	-20.6643	5.26882
	2.35127	75.6315	36.5089	23.9484	70.921	40.7954	51.892	34.9604
	2.35409	-35.2783	34.8535	6.18479	17.5563	-45.1469	-21.3296	1.69732
	2.35691	19.0659	-15.1015	-4.5393	-1.93585	-8.59672	-41.6724	-62.3974
	2.35974	-1.62445	24.0721	2.14583	1.3494	12.2774	1.45745	-5.53487
	2.36257	46.0287	54.199	30.35	63.3292	32.7131	16.0183	-6.07135
	2.36541	104.739	91.0693	39.975	66.7561	31.028	24.2765	46.472
	2.36824	34.9249	5.78895	19.3527	27.0975	13.5329	8.90947	38.6457
	2.37108	45.4971	-1.48032	42.8167	6.53016	2.86479	17.4235	23.5804
	2.37393	75.3488	49.8125	33.0985	9.12053	8.04853	24.1839	51.7911
	2.37678	53.526	62.5408	58.1315	60.7752	34.498	64.8755	58.0592
	2.37963	-6.22401	59.3524	5.65837	10.3077	0.86912	-2.83076	48.6295
	2.38248	6.82304	-1.96516	-22.1958	-24.2161	-18.7698	-35.5718	-4.38426
	2.38534	4.22077	-14.3313	-4.71461	-4.78891	-21.0121	1.45911	0.42892
	2.3882	-3.50448	28.739	9.46201	11.8503	25.3686	-0.56666	-2.21635
	2.39107	53.7488	63.9789	16.8336	12.2619	-11.1667	19.0357	-17.7703
	2.39393	-33.6473	-6.49571	-33.4948	-39.4955	-30.0548	-8.04156	-68.849
	2.39681	46.6848	78.9187	36.7076	12.541	45.2621	-0.11831	7.02639
	2.39968	27.1271	32.8782	-0.65211	13.2942	11.6648	-11.6792	10.9386
	2.40256	28.8623	1.26981	61.0676	17.5833	9.93231	2.1691	2.43179
	2.40544	34.4072	65.3587	27.4864	44.0589	63.2703	33.583	-35.0815
	2.40833	37.8976	32.2673	23.4595	22.6163	31.3123	25.566	-23.8702
	2.41122	20.9884	14.5068	21.9877	26.8133	43.6665	12.1024	46.6145
	2.41411	64.7162	-3.90032	48.1185	27.8676	17.8317	-17.3275	20.5507
	2.417	31.0955	2.28854	-2.44528	-4.23932	-21.2869	-40.7756	-67.5626
	2.4199	64.7339	72.0986	61.003	33.1749	37.5196	25.7001	43.3016
	2.42281	46.3522	34.1882	46.4049	34.1409	44.7101	8.85831	7.93133
	2.42571	63.5357	36.4038	69.9635	34.7519	51.75	1.89718	36.5301
	2.42862	-23.7279	56.3628	18.7962	-16.1547	5.12995	-17.982	-50.1168
	2.43154	25.6255	61.1977	-15.0361	16.795	-14.3596	24.9944	-28.5573
	2.43445	23.861	11.3125	-14.7392	30.9848	-13.2402	-11.814	-43.6871
	2.43737	85.2583	6.67295	54.5213	64.1424	9.36833	-25.2156	22.8827
	2.4403	84.5491	57.561	39.6379	37.9251	44.1635	27.387	27.6248
	2.44322	86.4393	153.153	41.533	83.1497	73.5695	77.0606	37.6471
	2.44615	40.012	-40.4153	33.9391	18.512	-31.4917	-10.035	26.0572
	2.44909	86.3417	88.7061	99.9229	63.6382	48.9178	35.3371	54.4474
	2.45203	81.0354	68.859	68.9027	24.2894	63.8607	25.7067	68.6696
	2.45497	18.9477	-5.90299	19.8694	-37.9025	-7.23868	-19.2165	16.4669
	2.45791	39.944	-8.57725	25.6785	33.8262	-9.49648	37.7898	-4.11372
	2.46086	-44.9243	-27.5034	-41.8881	-46.4656	-33.3003	-38.6569	-32.1692
	2.46381	86.4342	53.1924	35.6808	64.7481	56.0198	45.1134	60.8253
	2.46677	69.6598	16.3994	74.4558	24.9723	-12.6905	-7.87018	-2.57659
	2.46973	24.3032	-18.6961	37.8939	20.7648	7.7994	-26.9318	-50.4652
	2.47269	16.2632	52.7919	15.39	23.7591	20.5616	13.4395	8.73522
	2.47565	82.272	104.646	86.5032	64.4965	59.9182	46.9877	63.4651
	2.47862	19.3608	63.3906	7.33578	32.8342	-9.017	-2.50245	6.49495
	2.4816	16.0056	46.5023	5.05822	9.70292	35.3131	-30.5209	-13.74
	2.48457	9.44681	0.43468	-7.96371	-10.5865	-5.16732	-36.5192	-11.1139
	2.48755	11.7872	31.7793	22.4165	32.2882	26.6888	53.9982	25.2666
	2.49054	85.7526	95.4398	94.6385	45.2675	70.7084	15.2864	54.5065
	2.49353	44.5784	60.572	-13.8467	-5.88393	-16.4484	-38.4801	38.0871
	2.49652	-36.2349	-18.7179	-33.0877	-22.881	-65.832	-32.8374	-68.2111
	2.49951	46.5786	38.2249	47.6183	52.4116	53.4866	29.4383	29.5199
	2.50251	-38.1989	-37.2182	-31.0762	-76.7717	-43.5874	-49.0941	-0.03039
	2.50551	55.0185	64.2313	35.3157	50.7445	42.5524	2.38153	69.654
	2.50852	72.7587	74.7072	53.2265	40.199	72.6214	43.3948	44.671
	2.51153	44.0734	28.782	27.9168	42.1546	16.3043	-0.38712	-18.3164
	2.51454	-17.4651	-15.0388	-39.3519	-29.4828	-49.5889	-69.8285	-69.0458
	2.51755	20.9031	8.56708	7.18169	-8.67588	-6.00113	-26.5495	-22.9242
	2.52057	45.6006	0.09451	-11.1363	4.494	-5.63967	5.88206	-39.9597
	2.5236	55.4916	11.4729	2.97075	4.89419	-53.6913	-10.9698	9.22046
	2.52662	-25.1788	-32.5896	-25.3795	-35.7504	-51.2003	-19.0329	-63.6515
	2.52966	44.2987	-11.2391	33.9194	1.86592	-5.63487	-8.61817	-67.489
	2.53269	4.41544	26.7872	-30.7651	-44.523	-51.3213	8.25171	-44.8631
	2.53573	-1.57226	20.8069	19.1855	-41.6166	-54.6872	-24.1471	15.3491
	2.53877	-6.62831	16.7508	18.8108	-47.4874	-35.8439	-58.2156	-28.5829
	2.54181	-0.55199	99.033	58.0942	44.7994	16.4889	46.5073	-37.4011
	2.54486	32.1869	35.62	24.4248	-55.9297	-32.3209	-7.42496	-89.7234
	2.54792	77.619	40.0562	67.4903	7.58707	37.1146	76.3314	30.2848
	2.55097	26.5612	32.925	32.2301	-12.3054	38.9389	21.854	25.7049
	2.55403	0.58729	-29.331	23.831	38.4084	8.56509	-7.22075	21.3153
	2.5571	70.7902	121.469	145.324	29.9602	50.5041	52.1476	10.3389
	2.56016	51.7276	120.805	35.7446	26.8384	13.8069	-10.1455	-18.3689
	2.56323	58.8791	68.4226	56.9215	39.8481	-16.9541	-15.3181	5.43412
	2.56631	-6.34767	22.8129	-38.1517	1.48991	-72.6225	-114.904	-154.894
	2.56939	132.565	132.103	137.756	62.3761	83.7338	76.5966	97.2281
	2.57247	50.14	1.61549	49.3858	-22.4581	-8.85158	4.53373	56.8607
	2.57555	-5.48697	-31.2793	-50.0013	3.1906	-20.6176	-61.6968	53.659
	2.57864	46.844	55.3429	42.9197	60.9548	47.2886	65.5285	39.1077
	2.58174	57.1241	28.4606	36.4937	5.65201	-2.6383	11.4102	21.8739
	2.58483	77.4798	86.1817	43.9201	64.1719	65.857	50.6371	39.3224
	2.58793	48.6094	3.75035	30.4426	-14.9924	-5.87317	-6.71395	-24.6182
	2.59104	92.8077	22.8851	-13.4347	7.05825	-12.2695	31.7858	12.4982
	2.59415	28.2754	41.2375	-13.4636	9.77423	-10.2184	4.24508	34.0488
	2.59726	65.4741	46.6924	41.1058	10.2642	74.1515	41.957	44.4213
	2.60037	-11.9571	6.30181	-12.8067	-39.2062	-38.8026	-21.0373	-68.0339
	2.60349	-23.5171	6.99112	45.2652	-9.79929	-3.30252	-17.9999	-16.7152
	2.60661	-4.44139	-6.68628	-9.08956	-29.5325	1.98945	-18.6564	-72.6399
	2.60974	55.3931	60.7687	42.5525	60.3919	19.4431	49.3627	5.10923
	2.61287	92.6104	73.4509	61.9834	3.02719	17.6839	47.0468	11.3163
	2.61601	75.3876	91.8459	64.0249	38.1532	21.6587	33.2408	-14.3125
	2.61914	22.4547	13.5713	31.7517	16.1238	3.80591	-21.1029	-45.5991
	2.62228	14.166	0.64581	-14.4904	21.1427	-7.0869	17.6145	-9.64676
	2.62543	28.3214	-5.83082	-57.0745	23.2283	-4.05682	7.5438	-62.3221
	2.62858	-29.0197	10.0833	-14.8514	5.75883	-13.4126	-20.7687	-42.5237
	2.63173	71.2885	134.096	97.3738	85.7973	93.687	38.72	59.185
	2.63489	46.0598	42.1951	-29.0792	-16.386	-38.798	-3.95654	-10.392
	2.63805	0.38034	42.0466	22.2785	63.0213	24.9849	-2.93441	-23.1997
	2.64121	57.9812	-20.2283	-5.87408	18.7942	-9.1141	29.3744	-24.9993
	2.64438	-7.97352	11.787	30.1461	-7.17018	-10.773	-12.9668	-31.1125
	2.64755	26.6026	-0.53417	1.79525	1.63702	-6.78824	2.45171	-37.6451
	2.65073	29.5835	-74.8662	-12.0474	-33.4046	-3.33376	-6.2983	2.02782
	2.65391	48.6177	145.622	68.2383	78.1345	117.517	69.4776	49.798
	2.65709	50.2103	52.5485	55.8577	-25.0375	43.1728	31.979	-1.48033
	2.66028	78.8586	10.4579	39.324	21.3827	4.22697	26.6293	-31.4011
	2.66347	35.7532	1.73301	12.5503	4.5795	21.4363	12.6993	-17.825
	2.66666	25.5024	22.2965	3.83752	36.9992	-32.0064	-33.4069	-50.8625
	2.66986	52.1075	-1.52148	60.7697	20.5868	-15.4401	-14.4877	-42.9027
	2.67307	2.87078	26.4437	44.0067	-20.8792	-12.6706	-60.8545	-23.7435
	2.67627	35.2506	24.6245	63.5238	62.4359	37.9618	73.4905	-17.2736
	2.67948	31.6679	-3.99004	-4.96259	6.20226	10.2066	2.42279	-14.5643
	2.6827	62.621	-25.8474	33.1859	-25.8883	-40.5489	-0.35136	-83.6822
	2.68591	-30.3331	2.31335	-77.4431	-95.8371	-108.289	-78.4445	-57.6044
	2.68913	37.1902	69.9484	-25.3571	27.218	-29.3723	8.75046	-64.6084
	2.69236	41.7747	32.3746	44.2848	-9.30037	-10.3762	12.5102	7.45847
	2.69559	109.321	38.1616	67.5423	61.3638	64.7539	19.7421	0.8143
	2.69882	9.64455	-2.46399	7.88374	-0.42162	-16.1787	-46.148	-72.1636
	2.70206	57.3885	24.4516	32.8436	37.9264	1.8155	11.0984	78.1021
	2.7053	-27.1032	39.2624	-34.2595	-17.0812	-4.14688	-30.7483	-89.9855
	2.70855	48.4734	30.7225	-2.34573	-7.32009	9.75649	17.6041	-25.3766
	2.71179	126.197	85.4963	92.3748	63.3557	65.9965	81.8548	95.1888
	2.71505	69.2305	35.3246	25.1773	0.62012	-4.01805	-47.1207	16.9139
	2.7183	108.21	25.0689	84.796	46.1764	5.9508	58.7578	-5.46753
	2.72156	24.7351	-13.0151	-1.03332	26.9633	-16.4174	10.3689	-3.87316
	2.72483	38.2188	40.2304	52.5694	16.4385	7.40912	30.5145	53.4565
	2.7281	68.8511	87.8522	57.2186	99.7452	44.5679	71.5185	50.3782
	2.73137	58.9624	10.0671	-7.51724	1.79804	28.1387	18.2059	6.95455
	2.73465	52.7095	133.481	43.4422	54.9249	20.8541	39.3168	52.6282
	2.73793	4.84175	55.7336	24.5485	5.23606	-45.2335	-22.0616	-25.2297
	2.74121	-23.0176	37.1389	14.6691	-6.23075	-17.6502	-38.4876	-46.7617
	2.7445	88.9924	92.8065	48.5239	36.8482	23.5907	39.3941	36.8528
	2.74779	16.6672	-98.8577	-46.7163	-55.1152	-139.962	-107.77	-126.845
	2.75108	190.789	164.306	125.656	138.133	41.676	55.8013	108.813
	2.75438	50.2029	-5.41545	-104.29	-79.0653	-107.208	-282.03	-213.825
	2.75769	545.069	369.288	324.617	407.992	42.5708	51.8448	10.9735
	2.761	800.703	648.181	732.131	496.559	272.531	-107.733	252.802
	2.76431	1306.43	1230.04	786.674	486.152	402.263	3.88145	272.478
	2.76762	1445.09	842.764	1266.9	484.516	328.831	561.653	-92.5367
	2.77094	1027.38	924.007	702.587	555.3	167.084	309.159	63.4069
	2.77427	553.562	329.554	192.195	150.447	-268.089	16.7921	67.0984
	2.77759	233.747	326.764	183.019	118.955	117.441	24.8288	-29.2722
	2.78092	209.147	186.528	263.376	149.74	148.941	156.565	169.489
	2.78426	33.1454	-20.849	56.3426	43.401	-2.29958	8.0431	-32.4969
	2.7876	17.7461	27.9928	38.0293	39.8353	-5.89044	-11.1145	-37.8298
	2.79094	50.402	69.8147	81.9888	84.1186	20.0135	66.3094	50.2902
	2.79429	51.6613	7.35852	12.6158	63.2313	28.9389	3.32052	11.0707
	2.79764	62.6062	64.5369	30.1352	32.4761	42.5739	49.0183	29.0789
	2.801	64.1232	34.3265	61.1875	60.1788	55.0468	30.2856	32.9321
	2.80436	49.2478	13.5954	3.21748	41.0071	-14.269	-30.0532	13.7657
	2.80772	19.6055	66.4792	31.2067	25.7466	14.1921	30.5055	15.5928
	2.81109	69.4087	46.303	74.9209	3.60155	45.8899	7.18438	2.66989
	2.81446	105.769	118.475	70.7663	82.2713	96.9801	102.857	86.2075
	2.81784	32.6143	-12.8672	63.0209	41.8787	-2.1633	17.4087	40.6206
	2.82122	11.9095	-1.77859	-27.4367	48.0371	9.5792	3.58827	55.0604
	2.8246	-1.8815	-36.7443	-4.7304	-16.8066	-43.3194	1.66422	-6.91825
	2.82799	13.1198	11.066	7.28216	12.8294	-22.0303	-21.6673	18.521
	2.83138	4.19795	-18.5319	1.26986	1.31233	-6.60638	-23.3424	-25.9342
	2.83477	27.8635	35.7788	40.5312	43.5996	2.38943	-0.85196	-3.82119
	2.83817	21.445	16.7949	59.2492	33.9362	58.9248	16.6967	79.5258
	2.84158	-25.5938	-33.9797	-54.6299	-48.7234	-70.0996	-69.0864	-87.7711
	2.84499	30.9887	38.8824	31.1208	55.2087	47.6491	2.36457	64.6421
	2.8484	-34.4202	28.0519	2.75393	-28.3881	-18.9392	-41.4472	-68.0316
	2.85182	-26.0475	12.0605	-19.5626	-37.7083	-44.0445	-48.5532	-67.6154
	2.85524	23.3665	17.0262	36.575	46.4361	7.35158	-13.4188	13.6977
	2.85866	16.8535	-0.51634	-6.6864	5.22121	-16.295	-27.6321	-90.1274
	2.86209	20.0162	20.888	-7.10757	0.61701	5.1566	23.1144	3.05792
	2.86552	149.145	111.876	48.6552	46.1258	41.3613	65.2324	56.4926
	2.86896	-9.70165	-7.75094	-14.8212	-18.606	23.4167	-40.2612	10.9006
	2.8724	74.2101	7.39472	34.2153	35.4343	26.8335	-4.67898	46.9539
	2.87585	24.533	-13.399	9.77437	18.4418	37.1266	-36.5785	5.56402
	2.87929	95.2047	40.1467	86.3918	85.2438	59.1491	44.1183	5.66047
	2.88275	70.0578	60.0006	13.4368	32.9973	18.5	42.9378	-32.46
	2.88621	68.5669	78.8428	31.7287	13.298	-19.2596	27.3117	19.4064
	2.88967	-3.3885	1.4858	-5.43662	-26.5851	-53.488	-22.4168	-18.6436
	2.89313	9.94099	71.3563	30.0595	20.9305	3.3426	0.94938	-38.2248
	2.8966	40.7626	32.211	49.053	20.535	36.1579	9.75039	0.9368
	2.90008	-4.10049	-79.1058	6.60089	-15.8098	-37.4772	-60.1984	-25.3566
	2.90356	1.32343	-0.92172	5.08157	-7.1385	-9.33977	-34.1395	14.314
	2.90704	8.51207	15.8108	42.2951	19.566	-9.84216	-32.463	-14.2256
	2.91052	-14.2724	-8.31358	35.6013	-15.567	-28.3323	-12.9293	-49.0402
	2.91402	44.036	84.5913	40.1797	15.6049	19.3469	55.3799	-43.5597
	2.91751	9.13848	-9.69684	11.497	-26.2699	-10.4264	24.7404	2.10365
	2.92101	-26.5938	-19.8073	-11.4403	0.73845	25.6069	12.5848	8.49269
	2.92451	22.8401	18.236	15.5257	26.8745	49.5449	1.52857	26.8798
	2.92802	11.4056	16.7003	42.7962	23.0668	28.84	-27.3759	-10.4045
	2.93153	56.6805	72.9496	49.6929	37.1861	42.3197	64.1591	41.7931
	2.93505	57.3248	32.4816	47.1144	-7.20091	58.353	14.5349	-5.15263
	2.93857	-16.0062	-2.42333	-3.82287	-30.4164	-37.5554	-21.0883	-79.6132
	2.94209	36.1947	36.1527	7.8363	-5.63557	19.4577	-33.878	37.6602
	2.94562	0.21987	12.1461	-44.5698	-23.3276	-4.23804	9.79569	19.0761
	2.94915	54.9516	34.93	39.5132	8.79422	46.7106	14.7578	63.805
	2.95269	-39.3908	16.1579	-14.2227	3.8637	-75.5642	-11.802	-31.2764
	2.95623	-10.1775	-50.8327	-22.2745	-3.15617	-46.33	-41.7971	-19.9841
	2.95978	-5.33963	-51.7847	3.68607	24.1158	-16.8914	-34.159	-83.5666
	2.96333	52.7934	-35.5222	27.9094	-7.5976	16.0689	-20.4626	-73.307
	2.96688	-15.5825	-64.0921	-14.56	0.1161	-34.934	-91.639	-50.0697
	2.97044	81.8928	45.8449	69.5272	60.2882	87.6636	53.2937	62.0036
	2.974	42.2517	13.4748	-18.7822	7.28282	-1.0941	17.8177	-55.1305
	2.97757	15.9047	95.1367	44.2721	-22.7528	12.6847	-11.4569	43.4961
	2.98114	2.45939	56.1284	0.91206	20.6225	-27.5769	-22.2352	7.63973
	2.98472	38.7824	-12.8619	27.6352	48.2634	23.4717	0.50346	-52.6998
	2.9883	-15.8898	-12.9452	12.2492	-5.57647	17.0097	-54.3761	-35.1306
	2.99188	52.7386	117.924	105.41	41.2775	29.7175	-11.8407	39.0499
	2.99547	54.6438	30.4679	55.9576	8.48593	-17.0501	26.7001	72.3178
	2.99906	41.3192	34.1232	57.6234	30.6625	17.4202	36.4069	-15.2198
	3.00266	-17.3784	35.2731	26.5077	-37.3298	-4.45403	11.036	-43.0342
	3.00626	-3.58164	26.338	43.7395	75.6517	32.161	45.0941	21.0897
	3.00987	-1.20406	-21.7892	17.2746	-12.223	-0.29966	-57.1545	-42.447
	3.01347	41.5347	5.49131	10.6913	10.5185	30.1526	19.9946	-47.8299
	3.01709	68.2391	143.939	9.88947	37.8009	26.9451	37.076	39.3762
	3.02071	7.54154	81.4628	46.2155	11.2363	33.4308	-22.9184	-21.9639
	3.02433	2.06824	3.329	-43.2728	-1.17784	30.896	-5.12715	38.1883
	3.02796	22.6609	6.94896	-28.6437	-43.7284	-56.2883	1.47653	-11.8917
	3.03159	2.40863	-4.30437	-15.1774	47.0409	-2.02419	-24.958	21.9791
	3.03523	19.0633	-76.0519	-13.0761	-6.22951	-29.5044	-87.1827	-5.26665
	3.03887	-21.2502	-71.8415	-42.4537	-66.8188	0.65402	-34.195	-69.9822
	3.04251	-17.4065	5.50749	4.37555	-28.0474	-32.268	-13.0179	0.5228
	3.04616	9.05109	-24.8444	25.4745	-13.4263	-66.6211	-21.1155	-27.8923
	3.04981	40.7174	-30.6005	21.831	-17.8605	-11.1055	21.142	-25.5956
	3.05347	39.9075	48.4321	56.9064	33.4793	21.4357	68.5665	47.2138
	3.05713	-6.0246	47.7067	-2.96219	-5.66951	5.7755	1.78261	-75.1605
	3.0608	3.57384	31.5523	9.04754	34.4468	17.8581	31.8474	-45.5172
	3.06447	71.44	74.2119	48.5691	106.247	42.141	114.779	49.6202
	3.06814	-26.3287	17.1695	-69.2235	-63.467	-93.716	-81.1081	-103.8
	3.07182	71.6595	25.9133	-3.45733	10.225	15.0384	7.93226	27.0249
	3.07551	96.5582	82.1403	56.1399	55.1968	18.2366	53.6972	42.6612
	3.0792	71.6374	18.7257	68.903	39.708	68.4256	35.3919	-24.5857
	3.08289	51.6204	79.9953	65.5635	49.8751	40.0678	46.8083	74.1866
	3.08659	86.3508	82.7752	84.8287	68.7806	38.5278	54.0575	35.8108
	3.09029	88.0289	98.9131	68.1489	33.0547	6.37783	5.05156	36.9708
	3.094	63.2201	26.1335	66.5506	-2.12074	13.4763	28.5805	6.6209
	3.09771	-31.3751	-8.29343	-26.7513	-66.8817	-25.0219	-27.5154	-34.8154
	3.10142	42.4745	63.9747	33.767	9.58585	34.0373	8.62041	-1.39988
	3.10514	58.2246	17.7003	-5.20124	58.9572	25.7422	29.168	41.6602
	3.10887	3.21062	20.4146	10.9837	89.5128	5.18409	74.3521	87.5225
	3.11259	-3.66746	57.825	-3.68226	32.6688	-27.5059	-8.62174	-69.7489
	3.11633	40.8226	53.6487	-19.2408	17.0338	-10.3801	17.0344	-7.48834
	3.12006	34.2589	5.33152	34.0508	-8.73784	40.7223	14.9182	29.4764
	3.12381	-3.08627	17.3299	7.58363	-39.1985	-26.4167	-23.716	-7.17538
	3.12755	8.72974	40.5849	13.1457	26.6448	-8.8909	-23.8421	46.591
	3.1313	38.2518	84.4454	-13.0205	4.07687	-0.56061	7.91312	32.5153
	3.13506	-48.9443	-73.1301	-84.8652	-64.4952	-96.9857	-96.9093	-90.2604
	3.13882	-12.8471	-40.7275	-10.7772	25.601	-80.0647	-90.2096	-58.1108
	3.14258	166.822	84.761	123.196	69.4532	93.6079	14.2725	81.4684
	3.14635	51.7085	19.5459	70.3679	3.28621	-32.8808	13.7544	6.24235
	3.15013	-46.249	-82.7111	-87.3426	-128.825	-118.146	-92.413	-53.8908
	3.1539	115.54	79.5777	80.426	27.6792	61.9131	61.0776	75.9425
	3.15769	-43.0549	78.6365	30.5325	-13.1803	-47.4384	-24.7963	-32.9501
	3.16147	-36.384	-38.575	4.25837	-61.5071	-53.2261	-42.6632	-7.42857
	3.16526	56.0785	23.7884	110.083	15.8145	42.5726	51.1855	10.0386
	3.16906	108.93	27.3579	77.3372	10.7139	34.6258	29.9358	36.2177
	3.17286	36.2886	25.1877	64.5128	5.90204	32.6692	-8.33232	-39.7423
	3.17667	49.7841	98.5302	102.737	30.1028	59.8272	56.4343	46.9559
	3.18048	69.4284	102.965	76.1668	6.90686	55.2418	83.5747	37.9252
	3.18429	47.1297	33.3044	42.6927	33.8644	17.178	50.5373	20.4082
	3.18811	-39.2433	-62.2894	-93.3717	-24.8872	-21.613	-11.4533	-24.4378
	3.19193	-29.8595	16.7172	-28.2057	-29.0416	-18.169	15.382	-62.2636
	3.19576	42.1416	43.471	30.8777	78.568	56.354	61.6697	10.4136
	3.19959	48.3322	75.2835	30.0911	90.4733	75.6548	27.0232	6.15226
	3.20343	3.85942	39.0907	5.34186	-3.84972	12.8453	-38.7199	10.5278
	3.20727	69.7455	56.7846	77.5616	28.3447	49.6013	17.493	37.6735
	3.21112	39.6931	70.1241	10.4736	-16.5814	-8.89807	-0.25382	-60.0427
	3.21497	6.34502	40.6555	35.735	3.82438	-0.8998	-16.0964	37.3335
	3.21883	-9.53242	-48.8149	-18.3563	-14.112	-8.32796	-24.3831	-44.2375
	3.22269	78.8302	25.5472	77.9631	88.2179	91.2393	54.5201	90.5098
	3.22655	-23.0895	33.0621	-6.46739	-8.63774	2.98238	-33.2459	-25.6107
	3.23042	-22.0667	-15.0581	7.64293	-1.14577	23.0229	-28.2711	21.4735
	3.23429	35.6332	40.7439	16.6228	16.133	18.0754	39.9746	-0.0956
	3.23817	83.3793	114.09	67.9209	34.8952	57.7059	29.7042	22.7821
	3.24206	-32.8853	-40.3812	-7.52821	-37.2834	9.9846	-36.3998	-40.7951
	3.24594	47.5413	-9.59833	7.53456	75.9018	41.1007	14.6181	72.2494
	3.24984	-28.0462	35.7198	-23.1549	29.2673	-20.9705	-32.254	-13.995
	3.25373	100.075	74.4177	60.4386	69.0884	61.9671	71.3381	159.109
	3.25764	48.6385	-8.07476	6.43073	36.1368	6.93657	-53.1637	24.6652
	3.26154	-20.653	-61.6769	-33.929	-16.7732	40.636	-18.7274	-45.5524
	3.26546	41.3387	62.0634	0.67565	-19.0192	12.9583	-28.7281	44.5087
	3.26937	31.521	35.0088	72.0833	-6.30326	22.149	59.1583	-27.1165
	3.27329	55.881	76.7725	112.106	93.8623	85.3927	73.3458	50.3865
	3.27722	37.8593	95.5482	55.1223	52.7103	2.7829	36.1701	73.9985
	3.28115	-19.6067	47.1356	-7.90059	10.8885	-3.17871	-41.7212	-68.0871
	3.28508	40.9765	130.012	40.9174	33.7866	42.7931	-9.68165	63.1667
	3.28902	40.284	33.1744	17.5231	-39.0237	20.4535	-15.1796	-17.2205
	3.29297	52.7953	-18.909	28.2638	19.6522	-2.19937	-27.2048	-0.17559
	3.29692	29.8208	-21.2091	15.7667	22.9385	-16.623	-65.5414	-50.5547
	3.30087	-17.2939	-1.4181	18.5811	45.3707	10.3128	-24.1058	-0.09095
	3.30483	-61.5615	-10.457	-30.5828	-91.547	-10.9544	-17.7755	-13.1441
	3.30879	-58.2244	-113.718	-82.0027	-90.0063	-75.5982	-105.797	-55.733
	3.31276	12.6158	54.1342	53.5078	-20.8369	19.7682	-3.81483	-99.8293
	3.31673	-11.0527	-7.45913	15.9851	-29.8531	7.24849	-22.5391	-17.877
	3.32071	-83.6106	-98.8685	-71.1644	-67.3986	-75.1187	-145.31	-146.99
	3.32469	-21.9026	-24.9694	10.1306	-35.5959	-6.30328	-51.4702	-67.2961
	3.32868	24.338	3.08733	-19.3836	14.0865	-41.0718	42.1895	-34.6318
	3.33267	16.8591	21.3688	42.0166	51.7414	-12.5151	-19.4017	-44.377
	3.33667	55.6189	99.1104	72.0675	88.1234	62.3418	110.291	56.2608
	3.34067	4.14404	19.9684	-43.174	2.76906	-16.2806	-29.8657	-92.812
	3.34468	22.9061	162.864	47.2566	11.5154	38.0539	44.6816	40.9886
	3.34869	83.1551	159.608	96.95	49.1665	46.0506	-19.5519	-38.2431
	3.3527	85.5898	45.6982	64.3177	69.8967	-2.02189	54.1839	50.6367
	3.35672	54.6619	18.4806	68.7839	24.7134	44.4672	22.3069	56.0188
	3.36075	68.0009	139.402	53.6852	15.5762	31.0611	38.8937	-21.2834
	3.36478	-46.5032	2.42925	-56.5515	-65.2575	-116.282	-47.4692	-45.7038
	3.36882	38.4886	40.3705	8.19854	-5.55938	-54.9643	7.72227	-27.4506
	3.37286	35.3722	37.0458	-12.0516	30.8709	22.7895	11.8822	37.2033
	3.3769	30.6699	-71.4709	5.31903	35.7718	11.8418	12.0219	-16.3284
	3.38095	71.5154	57.1208	62.0896	44.956	65.245	47.9093	84.2099
	3.385	81.2535	135.589	68.8668	110.034	86.4134	81.0533	199.009
	3.38906	54.7901	33.8959	30.1445	-10.0891	12.9011	-3.29103	3.45288
	3.39313	86.8587	81.4951	48.7516	30.6927	79.0554	58.8812	-14.9922
	3.3972	58.1863	51.5264	48.441	14.9557	43.014	27.5679	87.3158
	3.40127	88.9421	36.2905	17.1738	35.4135	-40.0288	43.0581	-61.2554
	3.40535	-28.7068	31.6813	-44.5669	-8.98465	0.35615	-25.386	2.42173
	3.40943	-46.1057	-25.2619	-91.2845	-60.6858	-92.4196	-52.6562	-77.9494
	3.41352	-14.1035	25.9742	-38.1949	11.34	-93.6698	-49.6298	-35.6153
	3.41762	50.3802	137.642	42.7465	48.9672	-32.6497	61.6692	33.6643
	3.42171	20.0403	-11.0765	20.5674	41.5312	-8.4891	-23.7105	-66.2304
	3.42582	-45.5915	-37.0939	78.1502	-24.4296	47.4985	-15.9734	73.9937
	3.42993	-18.0759	8.59389	32.2368	-75.0444	-34.2633	-18.998	7.07806
	3.43404	-38.8987	-50.0969	-33.2524	-49.5629	73.6623	-56.2076	-8.80972
	3.43816	9.95352	-33.2403	-18.5206	1.76855	-32.3678	56.0836	-26.4112
	3.44228	40.2171	25.8676	26.4135	39.1868	2.00658	7.32106	-4.70732
	3.44641	-13.7079	-25.2189	-43.0269	-61.4327	-9.54785	-4.51757	-20.6939
	3.45054	-10.3915	93.9397	-69.45	-66.1906	-59.4139	-119.865	-29.6841
	3.45468	95.6514	-19.1114	5.72246	38.3207	77.1407	40.7977	27.3144
	3.45882	33.5941	39.0746	-5.17673	6.2182	-55.2385	-22.8423	-46.9995
	3.46297	-12.7902	11.9872	26.4536	20.1801	32.8121	-38.9804	-22.0664
	3.46712	-42.6133	-33.1408	-29.1048	36.9956	28.0607	14.6325	-106.343
	3.47128	126.39	98.66	91.6635	93.4458	83.3782	108.789	4.11223
	3.47544	26.6691	113.732	62.3351	68.0464	25.6649	103.507	36.1257
	3.47961	-38.0245	19.8317	16.0263	6.51194	-18.0234	-23.297	25.3154
	3.48378	62.8359	27.5212	146.859	89.8143	113.387	83.5386	30.7195
	3.48796	29.5747	8.86916	-17.8924	25.8811	30.5435	-1.48222	-77.7729
	3.49214	42.7879	87.6017	-21.983	11.2	-32.62	-21.3543	28.4308
	3.49633	40.9064	-32.3526	32.4064	77.1516	-1.20281	26.7226	-19.9872
	3.50053	-22.3581	-6.22558	49.6727	1.10222	50.214	10.5419	-30.2571
			--
			--
			--
			--
			--
			--
			--
			--
			--
			--
			--
			--
			--
			--
			--
			--
			--
			--
			--
			--
			--
			--
			--
			--
			--
			--
			--
			--
			--
			--
			--
			--
			--
			--
			--
			--
			--
			--
			--
			--
			--
			--
			--
			--
			--
			--
			--
			--
			--
			--
			--
			--
			--
			--
			--
			--
			--
			--
			--
			--
			--
			--
			--
			--
			--
			--
			--
			--
			--
			--
			--
			--
			--
			--
			--
			--
			--
			--
			--
			--
			--
			--
			--
			--
			--
			--
			--
			--
			--
			--
			--
			--
			--
			--
			--
			--
			--
			--
			--
			--
			--
			--
			--
			--
			--
			--
			--
			--
			--
			--
			--
			--
			--
			--
			--
			--
			--
			--
			--
			--
			--
			--
			--
			--
			--
			--
			--
			--
			--
			--
			--
			--
			--
			--
			--
			--
			--
			--
			--
			--
			--
			--
			--
			--
			--
			--
			--
			--
			--
			--
			--
			--
			--
			--
			--
			--
			--
			--
			--
			--
			--
			--
			--
			--
			--
			--
			--
			--
			--
			--
			--
			--
			--
			--
			--
			--
			--
			--
			--
			--
			--
			--
			--
			--
			--
			--
			--
			--
			--
			--
			--
			--
			--
			--
			--
			--
			--
			--
			--
			--
			--
			--
			--
			--
			--
			--
			--
			--
			--
			--
			--
			--
			--
			--
			--
			--
			--
			--
			--
			--
			--
			--
			--
			--
			--
			--
			--
			--
			--
			--
			--
			--
			--
			--
			--
			--
			--
			--
			--
			--
			--
			--
			--
			--
			--
			--
			--
			--
			--
			--
			--
			--
			--
			--
			--
			--
			--
			--
			--
			--
			--
			--
			--
			--
			--
			--
			--
			--
			--
			--
			--
			--
			--
			--
			--
			--
			--
			--
			--
			--
			--
			--
			--
			--
			--
			--
			--
			--
			--
			--
			--
			--
			--
			--
			--
			--
			--
			--
			--
			--
			--
			--
			--
			--
			--
			--
			--
			--
			--
			--
			--
			--
			--
			--
			--
			--
			--
			--
			--
			--
			--
			--
			--
			--
			--
			--
			--
			--
			--
			--
			--
			--
			--
			--
			--
			--
			--
			--
			--
			--
			--
			--
			--
			--
			--
			--
			--
			--
			--
			--
			--
			--
			--
			--
			--
			--
			--
			--
			--
			--
			--
			--
			--
			--
			--
			--
			--
			--
			--
			--
			--
			--
			--
			--
			--
			--
			--
			--
			--
			--
			--
			--
			--
			--
			--
			--
			--
			--
			--
			--
			--
			--
			--
			--
			--
			--
			--
			--
			--
			--
			--
			--
			--
			--
			--
			--
			--
			--
			--
			--
			--
			--
			--
			--
			--
			--
			--
			--
			--
			--
			--
			--
			--
			--
			--
			--
			--
			--
			--
			--
			--
			--
			--
			--
			--
			--
			--
			--
			--
			--
			--
			--
			--
			--
			--
			--
			--
			--
			--
			--
			--
			--
			--
			--
			--
			--
			--
			--
			--
			--
			--
			--
			--
			--
			--
			--
			--
			--
			--
			--
			--
			--
			--
			--
			--
			--
			--
			--
			--
			--
			--
			--
			--
			--
			--
			--
			--
			--
			--
			--
			--
			--
			--
			--
			--
			--
			--
			--
			--
			--
			--
			--
			--
			--
			--
			--
			--
			--
			--
			--
			--
			--
			--
			--
			--
			--
			--
			--
			--
			--
			--
			--
			--
			--
			--
[truncated: 601 more rows]

## Sheet: Fig_4b
Figure 4b
		d=0.7A		d=0.922		d=1.6 A		d=2.765 A
		P1	Error+/-	P2	Error+/-	P3	Error+/-	P4	Error+/-		Inset: Magnetic Phase (%)
	Temperature	Intensity	Intensity	Intensity	Intensity	Intensity	Intensity	Intensity	Intensity		P1	P2	P3	P4
	Kelvin	arb. units	arb. units	arb. units	arb. units	arb. units	arb. units	arb. units	arb. units		0	0	5	11
	2	0.04411	0.03505	0.03595	0.03159	0.3889	0.0385	0.799	0.04314
	2.5	0.04476	0.0496	-0.02778	0.04451	0.3885	0.05439	0.6978	0.0608
	3	0.05771	0.03491	0.02132	0.03146	0.3335	0.03837	0.6378	0.04292
	3.3	0.02842	0.04921	0.06223	0.04443	0.2934	0.05392	0.4424	0.06035
	3.5	0.0432	0.03485	-0.05094	0.03132	0.2474	0.03819	0.4845	0.04283
	3.7	0.08739	0.04914	0.04182	0.04435	0.1889	0.05388	0.2949	0.06035
	4	0.08405	0.03483	-0.06098	0.03126	0.1479	0.03813	0.3018	0.04272
	4.5	0.07744	0.0349	-0.03118	0.03136	0.1862	0.0382	0.3704	0.0428
	5	-0.03669	0.03471	-0.10177	0.03131	0.1177	0.03818	0.2823	0.04273
	7	0.02668	0.04909	-0.07052	0.04424	0.0837	0.05371	0.2467	0.06019
	10	-3.50414e-16	0.04897	4.68375e-16	0.04424	0.1	0.0537	0.2	0.06015

## Sheet: Fig_4c
Figure 4c
	Temperature	Mn moment M2x	Error +/-	Mn moment M2y	angle alpha
	Kelvin	mB/Mn	mB/Mn	mB/Mn	degrees
	2	3.317	0.026	0.383	6.58653
	2.5	3.369	0.026	0.22	3.73618
	3	3.307	0.025	0.281	4.85683
	3.3	3.33	0.025	0.046	0.79142
	3.5	3.286	0.024	0.21	3.65666
	3.7	3.282	0.025	0.076	1.32654
	4	3.296	0.024	0	0
	4.5	3.283	0.024	0	0
	5	3.281	0.024	0	0
	7	3.268	0.025	0	0
	10	3.263	0.025	0	0

## Sheet: Fig_4d
Figure 4d
			d=2.7Å			d=1.6Å			d=0.92Å
	Temperature		Integrated intensity	error		Integrated intensity	error		Integrated intensity	error
	Kelvin		arb. units			arb. units			arb. units
	0		0.000434024	6.33657e-07		0.000320096	6.68169e-07		2.61214e-05	2.349e-07
	100		0.000433279	8.95834e-07		0.000319365	9.45544e-07		2.61196e-05	3.32885e-07
	150		0.000432932	6.83083e-07		0.000319253	7.19825e-07		2.58376e-05	2.54337e-07
	200		0.000430888	8.94534e-07		0.000319178	9.4041e-07		2.68456e-05	3.30741e-07
	220		0.000430244	8.96555e-07		0.000319358	9.43905e-07		2.61377e-05	3.31996e-07
	300		0.000433841	8.95093e-07		0.000320914	9.43719e-07		2.64993e-05	3.33121e-07
	500		0.000433517	8.96204e-07		0.000319691	9.42556e-07		2.6026e-05	3.32529e-07
	700		0.000435352	8.96819e-07		0.000319504	9.43593e-07		2.61879e-05	3.32018e-07

[truncated: 23 more sheets: Suppl_Fig_1a, Suppl_Fig 1b, Suppl_Fig_1c, Suppl_Fig_2, Suppl_Fig_3a, Suppl_Fig 3b, Suppl_Fig_3c, Suppl_Fig_4a, Suppl_Fig 4b, Suppl_Fig_4c, Suppl_Fig_5a, Suppl_Fig 5b, Suppl_Fig_6, Suppl_Fig_7, Suppl_Fig_8, Suppl_Fig_9, Suppl_Fig_10a, Suppl_Fig_10b, Suppl_Fig 10c, Suppl_Fig 11a …]
